# Supplementary material for: CREAT: A CRISPR‐Based Genome Trimming Strategy for Systematic Identification of Dispensable Regions and Rapid Genome Reduction
Source: Adv Sci (Weinh). 2026 Jun 29:e76042. Online ahead of print. doi: 10.1002/advs.76042 (PMC13337030; doi:10.1002/advs.76042)
Supplement: Supplementary file 2 — Supporting File 2: advs76042‐sup‐0002‐DataSet.zip. [file ADVS-9999-e76042-s001.zip › Source Data.xlsx]

## Sheet: Fig.1
Fig.1C. Transformation efficiencies of Sulfolobus cells with different genome-targeting or genome-editing plasmids
	+RT				-RT
	replicate I	replicate II	replicate III	Average	replicate I	replicate II	replicate III	Average
gS1	1967.5	1745	2310	2007.5	20	40	10	23.3333
gS2	3145	1660	2080	2295	40	0	50	30
gS3	1407.5	1397.5	2355	1720	60	10	40	36.6667
gS4	2170	2045	1810	2008.33	20	20	50	30
gS5	232.5	542.5	727.5	500.833	20	30	10	20
gS6	1077.5	2477.5	2155	1903.33	10	30	40	26.6667
Control					42800	56600	52400	50600
Fig. 1D. The proportion of genome-edited transformants at the first step and the proportion of pure mutants at the second step
	genome-edited transformants (%)				the proportion of mutants (%)
	replicate I	replicate II	replicate III	Average	replicate I	replicate II	replicate III	Average
gS1	20	40	10	23.3333	0	0	0	0
gS2	30	40	60	43.3333	0	0	0	0
gS3	60	70	60	63.3333	0	0	0	0
gS4	80	50	70	66.6667	40	40	60	46.6667
gS5	0	0	0	0
gS6	50	60	60	56.6667	0	0	0	0

## Sheet: Fig.2
Fig. 2B The genome editing result with a pGT-gS1-S2 plasmid targeting the gS1 region
	genome-edited transformants (%)				the proportion of mutants (%)
	replicate I	replicate II	replicate III	Average	replicate I	replicate II	replicate III	Average
sR3	50	80	70	66.6667	70	90	100	86.6667
sR23	50	40	60	50	70	70	80	73.3333
sR1-3	0	0	0	0	0	0	0	0
sR34	30	40	20	30	30	60	50	46.6667
sR2-4	0	0	0	0	0	0	0	0
sR1-4	0	0	0	0	0	0	0	0
Fig. 2C The genome editing result with a pGT-gS3-S1 plasmid targeting the gS3 region
	genome-edited transformants (%)				the proportion of mutants (%)
	replicate I	replicate II	replicate III	Average	replicate I	replicate II	replicate III	Average
sR1	30	40	30	33.3333	0	0	0	0
sR12	30	50	40	40	0	0	0	0
sR1-3	20	30	60	36.6667	0	0	0	0
sR1-4	100	100	90	96.6667	70	90	100	86.6667
sR1-5	0	0	0	0	0	0	0	0
sR1-6	0	0	0	0	0	0	0	0
sR1-7	0	0	0	0	0	0	0	0
sR1-8	0	0	0	0	0	0	0	0
Fig. 2D The genome editing result with a pGT-gS3-S3 plasmid targeting the gS3 region
	genome-edited transformants (%)				the proportion of mutants (%)
	replicate I	replicate II	replicate III	Average	replicate I	replicate II	replicate III	Average
sR7	60	80	80	73.3333	80	70	100	83.3333
sR78	0	0	0	0	0	0	0	0
sR67	70	100	80	83.3333	100	100	80	93.3333
sR6-8	0	0	0	0	0	0	0	0
sR5-7	0	0	0	0	0	0	0	0
sR5-8	0	0	0	0	0	0	0	0
sR4-7	0	0	0	0	0	0	0	0
sR4-8	0	0	0	0	0	0	0	0
sR3-7	0	0	0	0	0	0	0	0
sR3-8	0	0	0	0	0	0	0	0
sR2-7	0	0	0	0	0	0	0	0
sR2-8	0	0	0	0	0	0	0	0
sR1-7	0	0	0	0	0	0	0	0
sR1-8	0	0	0	0	0	0	0	0

## Sheet: Fig. 4
Fig. 4C Colony formation units after transforming cells with different genome-targeting and genome-editing plasmids
	replicate I	replicate II	replicate III	Average
pJOE8999	434	459	512	468.333
pGeTha-bsDel1	209	231	240	226.667
pGeTha-bsDel2-g3	259	272	316	282.333
RT-bsDel1	385	361	349	365
RT-bsDel2	391	382	366	379.667
bsDel1-g1	3	5	1	3
bsDel2-g3	1	0	0	0.333333
Fig. 4D The genome editing result with a pGeTha-cas9 plasmid targeting the bsDel1 region
	genome-edited transformants (%)				the proportion of mutants (%)
	replicate I	replicate II	replicate III	Average	replicate I	replicate II	replicate III	Average
a	4.54545	9.09091	9.09091	7.57576	18.1818	27.2727	27.2727	24.2424
b	36.3636	54.5455	50	46.9697	81.8182	90.9091	95.4545	89.3939
c	9.09091	18.1818	18.1818	15.1515	68.1818	59.0909	81.8182	69.697
d	4.54545	13.6364	9.09091	9.09091	18.1818	31.8182	36.3636	28.7879
e	9.09091	4.54545	9.09091	7.57576	31.8182	27.2727	13.6364	24.2424
Fig. 4E Genome editing result with a pGeTha-bsDel2(bsaA)-g3 plasmid targeting the bsDel2 region
	genome-edited transformants (%)				the proportion of mutants (%)
	replicate I	replicate II	replicate III	Average	replicate I	replicate II	replicate III	Average
eⅠ	4.54545	0	4.54545	3.0303	9.09091	0	4.54545	4.54545
eⅡ	18.1818	18.1818	27.2727	21.2121	13.6364	4.54545	27.2727	15.1515
eⅢ	31.8182	22.7273	36.3636	30.303	45.4545	72.7273	36.3636	51.5152
eⅣ	59.0909	77.2727	86.3636	74.2424	77.2727	95.4545	86.3636	86.3636

## Sheet: Fig. 5
Fig. 5C Genome editing outcomes for deletion of EcDel1 region.
	genome-edited transformants (%)				the proportion of mutants (%)
	replicate I	replicate II	replicate III	Average	replicate I	replicate II	replicate III	Average
a	59.0909	50	59.0909	56.0606	100	90	100	96.6667
b	31.8182	18.1818	27.2727	25.7576	80	60	80	73.3333
c	9.09091	13.6364	9.09091	10.6061	70	40	40	50
Fig. 5D Genome editing result with GeTha-EcDel1 and pEcDel1-g4 plasmids targeting the eHA5-eHA6 subregion of EcDel1
	genome-edited transformants (%)				the proportion of mutants (%)
	replicate I	replicate II	replicate III	Average	replicate I	replicate II	replicate III	Average
d	54.5455	72.7273	36.3636	54.5455	60	80	20	53.3333
e	0	4.54545	0	1.51515	0	30	0	10
f	81.8182	72.7273	86.3636	80.303	100	90	100	96.6667
g	4.54545	13.6364	13.6364	10.6061	30	20	20	23.3333
Fig. 5E Genome editing outcomes for deletion of EcDel2 region.
	genome-edited transformants (%)				the proportion of mutants (%)
	replicate I	replicate II	replicate III	Average	replicate I	replicate II	replicate III	Average
Ⅰ	50	40.9091	36.3636	42.4242	100	100	90	96.6667
Ⅱ	13.6364	18.1818	18.1818	16.6667	60	80	50	63.3333
Ⅲ	27.2727	31.8182	40.9091	33.3333	100	100	90	96.6667
Ⅳ	4.54545	9.09091	4.54545	6.06061	0	60	30	30

## Sheet: Supplementary Fig. 2
Fig.S2D. Transformation efficiency of pGE-gS2-1, pGE-gS2-2 and pGE-gS2-3 plasmids.
	replicate I	replicate II	replicate III	Average
gS2-1	7.5	10	0	5.83333
gS2-2	1087.5	1280	1642.5	1336.67
gS2-3	10	15	42.5	22.5
Control	20770	24860	20600	22076.7
Fig. S2E. the proportion of genome-edited transformants.
	genome-edited transformants (%)
	replicate I	replicate II	replicate III	Average
gS2-1	0	0	0	0
gS2-2	60	100	90	83.3333
gS2-3	0	0	0	0

## Sheet: Supplementary Fig. 5
Fig. S6B Colony formation units after transforming cells with genome-targeting plasmids.
	replicate I	replicate II	replicate III	Average
pJOE8999	473	543	563	526.333
pGeTha-bsDel1	3	5	1	3
pGeTha-bsDel2-g3	86	74	95	85
RT-bsDel1	27	33	19	26.3333
RT-bsDel2	62	53	51	55.3333
bsDel1-g1	13	17	18	16
bsDel2-g3	1	0	0	0.333333
Fig. S6C Genome editing result with a pGeTha-bsDel2-g3 plasmid targeting the bsDel2 region
	genome-edited transformants (%)				the proportion of mutants (%)
	replicate I	replicate II	replicate III	Average	replicate I	replicate II	replicate III	Average
Ⅰ	31.8182	22.7273	36.3636	30.303	22.7273	40.9091	36.3636	33.3333
Ⅱ	4.54545	13.6364	4.54545	7.57576	9.09091	4.54545	22.7273	12.1212
Ⅲ	72.7273	81.8182	86.3636	80.303	100	90.9091	86.3636	92.4242
Ⅳ	13.6364	27.2727	9.09091	16.6667	72.7273	45.4545	36.3636	51.5152
Fig. S6D Genome editing result with the pGeTha-bsDel2-g1 plasmid targeting the bsDel2 region
	genome-edited transformants (%)				the proportion of mutants (%)
	replicate I	replicate II	replicate III	Average	replicate I	replicate II	replicate III	Average
Ⅴ	40.9091	63.6364	36.3636	46.9697	54.5455	45.4545	59.0909	53.0303
Ⅵ	18.1818	27.2727	27.2727	24.2424	27.2727	31.8182	50	36.3636
Ⅶ	0	0	0	0	0	0	0	0
Ⅷ	0	0	0	0	0	0	0	0

## Sheet: Supplementary Fig. 6
Fig. S7C Impacts of length of homology arms and induction of λ-Red system on the transformation efficiency
	’-L-ara				’+L-ara
	replicate I	replicate II	replicate III	Average	replicate I	replicate II	replicate III	Average
RT50	0	0	0	0	648	462	501	537
RT100	58	61	114	77.6667	1504	1248	1612	1454.67
RT200	88	69	127	94.6667	1564	1328	1462	1451.33
RT500	3	12	16	10.3333	315	327	268	303.333
Fig. S7D The frequency of different recombination events under each condition
	HA2-HA3				HA1-HA3				HA2-HA4				HA1-HA4				HA2-HA5				HA1-HA5				HA2-HA6				HA1-HA6
	replicate I	replicate II	replicate III	Average	replicate I	replicate II	replicate III	Average	replicate I	replicate II	replicate III	Average	replicate I	replicate II	replicate III	Average	replicate I	replicate II	replicate III	Average	replicate I	replicate II	replicate III	Average	replicate I	replicate II	replicate III	Average	replicate I	replicate II	replicate III	Average
50RT	0	0	0	0	0	0	0	0	0	0	0	0	0	0	0	0	0	0	0	0	0	0	0	0	0	0	0	0	0	0	0	0
50RT+Red	83.3333	100	75	86.1111	8.33333	0	8.33333	5.55556	8.33333	0	16.6667	8.33333	0	0	0	0	0	0	0	0	0	0	0	0	0	0	0	0	0	0	0	0
100RT	91.6667	91.6667	100	94.4444	0	0	0	0	0	0	0	0	0	0	0	0	0	0	0	0	0	0	0	0	0	0	0	0	0	0	0	0
100RT+Red	58.3333	50	66.6667	58.3333	33.3333	25	25	27.7778	0	0	8.33333	2.77778	0	16.6667	0	5.55556	0	0	0	0	0	0	0	0	0	0	0	0	8.33333	8.33333	0	5.55556
200RT	66.6667	66.6667	75	69.4444	0	0	0	0	8.33333	0	0	2.77778	0	0	0	0	0	0	0	0	0	0	0	0	0	0	0	0	0	0	0	0
200RT+Red	33.3333	50	33.3333	38.8889	41.6667	25	25	30.5556	0	16.6667	0	5.55556	0	8.33333	16.6667	8.33333	0	0	8.33333	2.77778	0	0	8.33333	2.77778	8.33333	0	0	2.77778	16.6667	0	8.33333	8.33333
500RT	100	83.3333	100	94.4444	0	0	0	0	0	16.6667	0	5.55556	0	0	0	0	0	0	0	0	0	0	0	0	0	0	0	0	0	0	0	0
500RT+Red	50	41.6667	66.6667	52.7778	8.33333	16.6667	8.33333	11.1111	33.3333	16.6667	0	16.6667	8.33333	0	8.33333	5.55556	0	0	8.33333	2.77778	0	0	0	0	0	0	0	0	0	25	8.33333	11.1111
