# Supplementary material for: CREAT: A CRISPR‐Based Genome Trimming Strategy for Systematic Identification of Dispensable Regions and Rapid Genome Reduction
Source: Adv Sci (Weinh). 2026 Jun 29:e76042. Online ahead of print. doi: 10.1002/advs.76042 (PMC13337030; doi:10.1002/advs.76042)
Supplement: Supplementary file 2 — Supporting File 2: advs76042‐sup‐0002‐DataSet.zip. [file ADVS-9999-e76042-s001.zip › Supplementary Data 1.xlsx]

## Sheet: Oligos
Name	Description	Sequence (5' to 3')
ΔgS1-FP-F	Forward flanking primer designed for validation of the gS1 region deletion.	tcatgaggaagctggatcag
ΔgS1-FP-R	Reverse flanking primer designed for validation of the gS1 region deletion.	tgcctccataaccctttcgt
ΔgS1-IP-F	Forward internal primer designed for validation of the gS1 region deletion.	gaggcattctgcaaactgct
ΔgS1-IP-R	Reverse internal primer designed for validation of the gS1 region deletion.	ggcggtaagtttacaactgg
ΔgS3-IP-F	Forward internal primer designed for validation of the gS3 region deletion.	cttgctcttcaccaggtctat
ΔgS3-IP-R	Reverse internal primer designed for validation of the gS3 region deletion.	gatgggacgaaaatcctgcac
ΔgS4-IP-F	Forward internal primer designed for validation of the gS4 region deletion.	tttacctgcagctagagcgt
ΔgS4-IP-R	Reverse internal primer designed for validation of the gS4 region deletion.	gcctcggaactctttaatgc
ΔgS5-IP-F	Forward internal primer designed for validation of the gS5 region deletion.	tatcaccacagcttgcatgc
ΔgS5-IP-R	Reverse internal primer designed for validation of the gS5 region deletion.	cagtggctagtaaggcagt
ΔgS1-LarmF-SphI	Primer for cloning of of the left arm of repair template for gS1 region deletion.	ACATGCATGCTGAGAGTTAGAGGTTTCGTCCAAG
ΔgS1-Larm R	Primer for cloning of of the left arm of repair template for gS1 region deletion.	TTCCTCCCCTCAACCTGCATAATCAATCTCTGCTCT
ΔgS1-Rarm F	Primer for cloning of of the right arm of repair template for gS1 region deletion.	GATTATGCAGGTTGAGGGGAGGAATGGGAAAAATAG
ΔgS1-RarmR-XhoI	Primer for cloning of of the right arm of repair template for gS1 region deletion.	CCGCTCGAGCTGGGTAAGTTCCAGAACCAGTTA
ΔgS1-SPF	Forward primer for IA-type crRNA spacer insertion	AAGTAAGCTAGATCTCTACTTTGAGGGTAAGCCAATAAACTTA
ΔgS1-SPR	Reverse primer for IA-type crRNA spacer insertion	AGCTAAGTTTATTGGCTTACCCTCAAAGTAGAGATCTAGCTTA
ΔgS2-1-FP-F	Forward flanking primer designed for validation of the gS2-1 region deletion.	GTAGAGCCTTTTCTTGAGGACTGCC
ΔgS2-1-FP-R	Reverse flanking primer designed for validation of the gS2-1 region deletion.	GAGCGTGGTGGTCTTATCTTTGATG
ΔgS2-1-IP-F	Forward internal primer designed for validation of the gS2-1 region deletion.	TCTGGTGGGGAATTTGTCTCTTCAT
ΔgS2-1-IP-R	Reverse internal primer designed for validation of the gS2-1 region deletion.	TCCCTGGTGTTGATATGTTGGACTT
ΔgS2-1-LarmF-SphI	Primer for cloning of of the left arm of repair template for gS2-1 region deletion.	ACATGCATGCCGGTCTTCTCGTCCTTTATTACCT
ΔgS2-1-L arm_R	Primer for cloning of of the left arm of repair template for gS2-1 region deletion.	GGGTGAGAGGATCTTTTTCCTGTGTGGATTGCTTC
ΔgS2-1-R arm_F	Primer for cloning of of the right arm of repair template for gS2-1 region deletion.	CAGGAAAAAGATCCTCTCACCCTATTGACCTTAGT
ΔgS2-1-RarmR-XhoI	Primer for cloning of of the right arm of repair template for gS2-1 region deletion.	CCGCTCGAGTTAGCCCCACTCTTACTTCCCATA
ΔgS2-1-SPF	Forward primer for IA-type crRNA spacer insertion	AAGTGGAGAGAATGCTATAAGGGTTATGGTAAGCCCATTTATT
ΔgS2-1-SPR	Reverse primer for IA-type crRNA spacer insertion	AGCAATAAATGGGCTTACCATAACCCTTATAGCATTCTCTCCA
ΔgS2-2-LarmF-SphI	Primer for cloning of of the left arm of repair template for gS2-2 region deletion.	ACATGCATGCCTTCTTCCTCTGGTCAACAAACAC
ΔgS2-2_L arm_R	Primer for cloning of of the left arm of repair template for gS2-2 region deletion.	CCCCTTTTCATGGCTCAACTGGATTACCTACTTT
ΔgS2-2_R arm_F	Primer for cloning of of the right arm of repair template for gS2-2 region deletion.	CCAGTTGAGCCATGAAAAGGGGAGACGGCAGAC
ΔgS2-2-RarmR-XhoI	Primer for cloning of of the right arm of repair template for gS2-2 region deletion.	CCGCTCGAGTAGCGAGCAAGGATGGAAGATAA
ΔgS2-2-FP-F	Forward flanking primer designed for validation of the gS2-2 region deletion.	GAGGATGGTTGGTTCAAAACTGGAG
ΔgS2-2-FP-R	Reverse flanking primer designed for validation of the gS2-2 region deletion.	ACGACGATAATAGGATAGGCAAGGA
ΔgS2-2-IP-F	Forward internal primer designed for validation of the gS2-2 region deletion.	CGTATGACATCGACTCCCAGTATGT
ΔgS2-2-IP-R	Reverse internal primer designed for validation of the gS2-2 region deletion.	AAAAATGGTCTTGTAGTGGCGTCTG
ΔgS2-2-SPF	Forward primer for IA-type crRNA spacer insertion	AAGTAGCTATCTAGCATTCCCATTTGTCCCTCTAGTATTAACG
ΔgS2-2-SPR	Reverse primer for IA-type crRNA spacer insertion	AGCCGTTAATACTAGAGGGACAAATGGGAATGCTAGATAGCTA
ΔgS2-3-LarmF-SphI	Primer for cloning of of the left arm of repair template for gS2-3 region deletion.	ACATGCATGCTGAAACATACCAGCCCGCA
ΔgS2-3_L arm_R	Primer for cloning of of the left arm of repair template for gS2-3 region deletion.	GGGTTTTTGGCTGGAACGAGAAATACGAGAAATACCT
ΔgS2-3_R arm_F	Primer for cloning of of the right arm of repair template for gS2-3 region deletion.	TCTCGTTCCAGCCAAAAACCCTGAAAAGAACG
ΔgS2-3-RarmR-XhoI	Primer for cloning of of the right arm of repair template for gS2-3 region deletion.	CCGCTCGAGTAAGCCCATAAGCCAAAATCCACT
ΔgS2-3-FP-F	Forward flanking primer designed for validation of the gS2-3 region deletion.	TACCTTCTGCCCTCTTTCTCCATAC
ΔgS2-3-FP-R	Reverse flanking primer designed for validation of the gS2-3 region deletion.	TTTCCTCTATTTCCCTGGTTCTAAA
ΔgS2-3-IP-F	Forward internal primer designed for validation of the gS2-3 region deletion.	GCCTCCTTCTTACCCAACTTCCTAA
ΔgS2-3-IP-R	Reverse internal primer designed for validation of the gS2-3 region deletion.	GTTCACCTTTTCCACCTGCTACATC
ΔgS2-3-SPF	Forward primer for IA-type crRNA spacer insertion	AAGGCTAGGAGAGCACAAATGATTTACAGGTTAATCTATGGTA
ΔgS2-3-SPR	Reverse primer for IA-type crRNA spacer insertion	AGCTACCATAGATTAACCTGTAAATCATTTGTGCTCTCCTAGC
ΔgS2-FP-F	Forward primer used to validate gS1 region deletion.	CTAAATCCCTCCCTCAAGAACTCC
ΔgS2-FP-F	Reverse primer used to validate gS1 region deletion.	CTAAATCCCTCCCTCAAGAACTCCA
ΔgS2-FP-R	Forward primer used to validate gS1 region deletion.	CCACAAGAACTACAAGGCAATACC
ΔgS2-FP-R	Reverse primer used to validate gS1 region deletion.	CCACAAGAACTACAAGGCAATACCA
ΔgS2-IP-F	Forward internal primer designed for validation of the gS2 region deletion.	CGTATGACATCGACTCCCAGTATGT
ΔgS2-IP-R	Reverse internal primer designed for validation of the gS2 region deletion.	ccaatgttcgccccatttgt
ΔgS2-LarmF-SphI	Primer for cloning of of the left arm of repair template for gS2 region deletion.	ACATGCATGCCCTACCGTAAAGTGGCGATGAG
ΔgS2-L arm_R	Primer for cloning of of the left arm of repair template for gS2 region deletion.	GTTACTTCTCTCTTGCCCTTTAAAGTCTGACGAAG
ΔgS2-R arm_F	Primer for cloning of of the right arm of repair template for gS2 region deletion.	AAAGGGCAAGcgacctttcttccttcaaggt
ΔgS2-RarmR-XhoI	Primer for cloning of of the right arm of repair template for gS2 region deletion.	CCGCTCGAGGGACACCTACACTACATGGATAATATACG
ΔgS2-SPF	Forward primer for IA-type crRNA spacer insertion	AAAGaggttcaccacacctcttcacactgtacgtgaggtaattt
ΔgS2-SPR	Reverse primer for IA-type crRNA spacer insertion	TAGCaaattacctcacgtacagtgtgaagaggtgtggtgaacct
ΔgS3-FP-F	Forward flanking primer designed for validation of the gS3 region deletion.	cccctcgcaagataaagcat
ΔgS3-FP-R	Reverse flanking primer designed for validation of the gS3 region deletion.	ttctgtctacagcctccttcc
ΔgS3-LarmF-SphI	Primer for cloning of of the left arm of repair template for gS3 region deletion.	ACATGCATGCAAATACCTCCCTTGCATATCTCCC
ΔgS3-Larm R	Primer for cloning of of the left arm of repair template for gS3 region deletion.	AGGAATCCTTTCAGACGTTAAACTTTTGGAAGCTCG
ΔgS3-Rarm F	Primer for cloning of of the right arm of repair template for gS3 region deletion.	AGTTTAACGTCTGAAAGGATTCCTCACACCTCTCTT
ΔgS3-RarmR-XhoI	Primer for cloning of of the right arm of repair template for gS3 region deletion.	CCGCTCGAGAGGTCCTCTTTCATCGAATCCAAA
ΔgS3-SPF	Forward primer for IA-type crRNA spacer insertion	AAGTACGTTAACGTTAACTACGTGTTATCATTACCGGAAAAAC
ΔgS3-SPR	Reverse primer for IA-type crRNA spacer insertion	AGCGTTTTTCCGGTAATGATAACACGTAGTTAACGTTAACGTA
ΔgS4-LarmF-SphI	Primer for cloning of of the left arm of repair template for gS4 region deletion.	ACATGCATGCATAATACAGAGTGAGCAAAGGGCA
ΔgS4_L arm-R	Primer for cloning of of the left arm of repair template for gS4 region deletion.	AGCAGTGTCTCACAACGAGAAATTACCTCCTAACGC
ΔgS4_R arm-F	Primer for cloning of of the right arm of repair template for gS4 region deletion.	AATTTCTCGTTGTGAGACACTGCTACACTTACTTCC
ΔgS4-RarmR-XhoI	Primer for cloning of of the right arm of repair template for gS4 region deletion.	CCGCTCGAGACGTGAACCCATTTACTGTCCTTA
ΔgS4-SPF	Forward primer for IA-type crRNA spacer insertion	AAGcgaggaggcgtaaatattagagtgagttattggaacgcct
ΔgS4-SPR	Reverse primer for IA-type crRNA spacer insertion	AGCaggcgttccaataactcactctaatatttacgcctcctcg
ΔgS4-FP-F	Forward flanking primer designed for validation of the gS4 region deletion.	CCGTATTTGCTGGTATTGTGGTTT
ΔgS4-FP-R	Reverse flanking primer designed for validation of the gS4 region deletion.	AAGGAGAAGCAAGGCTCTCATATC
ΔgS5-FP-F	Forward flanking primer designed for validation of the gS5 region deletion.	ttattgaagctgcagaggc
ΔgS5-FP-R	Reverse flanking primer designed for validation of the gS5 region deletion.	gggatgatgagaggaaagct
ΔgS5-LarmF-SphI	Primer for cloning of of the left arm of repair template for gS5 region deletion.	ACATGCATGCCCTGCCTTATTTGCCCCTATATCT
ΔgS5-Larm R	Primer for cloning of of the left arm of repair template for gS5 region deletion.	aggttcaacgcaGTGAACTGATACTCCAGAAGGGTT
ΔgS5-Rarm F	Primer for cloning of of the right arm of repair template for gS5 region deletion.	gtatcagttcacTGCGTTGAACCTTTGATAAACCTC
ΔgS5-RarmR-XhoI	Primer for cloning of of the right arm of repair template for gS5 region deletion.	CCGCTCGAGGCGAGAAACGAATTTTTAGCAAGC
ΔgS5-SPF	Forward primer for IA-type crRNA spacer insertion	AAGtcatttctagttagaagaaactatgaggtgctaaaggatt
ΔgS5-SPR	Reverse primer for IA-type crRNA spacer insertion	AGCaatcctttagcacctcatagtttcttctaactagaaatga
ΔgS6-FP-F	Forward flanking primer designed for validation of the gS6 region deletion.	GATAAATGGATGGCTCAACAGGC
ΔgS6-IP-F	Forward internal primer designed for validation of the gS6 region deletion.	AGCCTGCCTCCATCTATTACAATC
ΔgS6-FP-R	Reverse flanking primer designed for validation of the gS6 region deletion.	CTTTTCGCTCACCCTACTATTCCT
ΔgS6-IP-R	Reverse internal primer designed for validation of the gS6 region deletion.	CGTTATAGGCAGGAAAGAAGTTGG
ΔgS6-LarmF-SphI	Primer for cloning of of the left arm of repair template for gS6 region deletion.	ACATGCATGCTAGGAGTTGAAAGGGAGGGAAATG
ΔgS6-Larm-R	Primer for cloning of of the left arm of repair template for gS6 region deletion.	gtggtattcccaTCCAGCCAAATAAACCTTACCTGA
ΔgS6-Rarm-F	Primer for cloning of of the right arm of repair template for gS6 region deletion.	tatttggctggaTGGGAATACCACATTTAAACCACT
ΔgS6-RarmR-XhoI	Primer for cloning of of the right arm of repair template for gS6 region deletion.	CCGCTCGAGCGTATCCTAGGAACACATTCATTGC
ΔgS6-SPF	Forward primer for IA-type crRNA spacer insertion	aagTGGTTTCAATTGTAGGTAGAAAAAGTGCCTACCTAGGCGA
ΔgS6-SPR	Reverse primer for IA-type crRNA spacer insertion	AGCtcgcctaggtaggcactttttctacctacaattgaaacca
gS1-HA1-FP-F	Forward flanking primer of HA1 designed for validation of the gS1 region deletion.	gaaagaagctagtgagggtac
gS1-HA1-F-SphI	Primer for cloning of of the HA1 of pGT-gS1 for gS1 region deletion.	CAATTGTGCTGCATGatttctgtgattgtgtggaagg
gS1-HA1-R	Primer for cloning of of the HA1 of pGT-gS1 for gS1 region deletion.	cgaaatccatctctctcttcaactttactcctctgg
gS1-HA2-F	Primer for cloning of the HA2 of pGT-gS1 for gS1 region deletion.	tcatgaggaagcgtagagagttcatcccact
gS1-HA2-FP-F	Forward flanking primer of HA2 designed for validation of the gS1 region deletion.	ttcatcggataaagataagc
gS1-HA2-FP-R	Reverse flanking primer of HA2 designed for validation of the gS1 region deletion.	cttctcgcgaacggatttc
gS1-HA2-R	Primer for cloning of the HA2 of pGT-gS1 for gS1 region deletion.	catcggtgaggagtaaactgctggtcataccatgggacat
gS1-HA3-F	Primer for cloning of the HA3 of pGT-gS1 for gS1 region deletion.	atgtcccatggtatgaccagcagtttactcctcaccgatg
gS1-HA3-FP-F	Forward flanking primer of HA3 designed for validation of the gS1 region deletion.	gttaaggggtatgttgcgat
gS1-HA3-FP-R	Reverse flanking primer of HA3 designed for validation of the gS1 region deletion.	agtattttgttggaacttgcca
gS1-HA3-R	Primer for cloning of the HA3 of pGT-gS1 for gS1 region deletion.	cataatagcgctaccttctcacttatattatgggagcgg
gS1-HA4-F	Primer for cloning of the HA4 of pGT-gS1 for gS1 region deletion.	ccgctcccataatataagtgagaaggtagcgctattatggt
gS1-HA4-FP-R	Reverse flanking primer of HA4 designed for validation of the gS1 region deletion.	ctagtggtaatgttccccgt
gS1-HA4-R	Primer for cloning of the HA4 of pGT-gS1 for gS1 region deletion.	tctgaaggggtagccttcacattatacctctgtaaa
gS1-HA5-F	Primer for cloning of the HA5 of pGT-gS1 for gS1 region deletion.	acagaggtataatgtgaaggctaccccttcagaaattgggag
gS1-HA5-FP-R	Reverse flanking primer of HA5 designed for validation of the gS1 region deletion.	ggatttcgctgataactcaac
gS1-HA5-R-XhoI	Primer for cloning of the HA5 of pGT-gS1 for gS1 region deletion.	TAACATATTGGATGCTCGAcagcagttatagattgcggc
gS1-sp1-F	Forward primer for IA-type crRNA spacer insertion	aagcgatatcttctacaacaagttcagttgagacaacctcaac
gS1-sp1-R	Reverse primer for IA-type crRNA spacer insertion	agcgttgaggttgtctcaactgaacttgttgtagaagatatcg
gS1-sp2-F	Forward primer for IA-type crRNA spacer insertion	AAGtaagtttagcctcatctctatcaaagttcatttcagacag
gS1-sp2-R	Reverse primer for IA-type crRNA spacer insertion	AGCctgtctgaaatgaactttgatagagatgaggctaaactta
gS1-IP1-F	Forward internal primer designed for validation of the gS1 region deletion.	ctatctggtcagactgcagt
gS1-IP1-R	Reverse internal primer designed for validation of the gS1 region deletion.	cgcgaatgaggacaaaatgg
gS1-IP2-F	Forward internal primer designed for validation of the gS1 region deletion.	ctgacttgtactatgggagct
gS1-IP2-R	Reverse internal primer designed for validation of the gS1 region deletion.	tcactgacgacacttctcct
gS3-HA1-FP-F	Forward flanking primer of HA1 designed for validation of the gS3 region deletion.	ctcagctagtgtatttgagg
gS3-HA2-FP-F	Forward flanking primer of HA2 designed for validation of the gS3 region deletion.	agtctaggtatcaaagagcc
gS3-HA2-FP-R	Reverse flanking primer of HA2 designed for validation of the gS3 region deletion.	ctactgtcaaacaggtgatg
gS3-HA3-FP-F	Forward flanking primer of HA3 designed for validation of the gS3 region deletion.	atgagaggcttattgctagg
gS3-HA3-FP-R	Reverse flanking primer of HA3 designed for validation of the gS3 region deletion.	ggtttcttttggaggagttg
gS3-HA4-FP-F	Forward flanking primer of HA4 designed for validation of the gS3 region deletion.	gctaaataacgttcccagac
gS3-HA4-FP-R	Reverse flanking primer of HA4 designed for validation of the gS3 region deletion.	gtatgcttatttccctctcg
gS3-HA5-FP-F	Forward flanking primer of HA5 designed for validation of the gS3 region deletion.	caattgtgagtgtggtcaac
gS3-HA5-FP-R	Reverse flanking primer of HA5 designed for validation of the gS3 region deletion.	tttatatcatccgctagggg
gS3-HA6-FP-F	Forward flanking primer of HA6 designed for validation of the gS3 region deletion.	tccttgaaatacctctcgtc
gS3-HA6-FP-R	Reverse flanking primer of HA6 designed for validation of the gS3 region deletion.	gggttgttcacatctcatac
gS3-HA7-FP-F	Forward flanking primer of HA7 designed for validation of the gS3 region deletion.	agtagaggaaactctcattg
gS3-HA7-FP-R	Reverse flanking primer of HA7 designed for validation of the gS3 region deletion.	tcatcgcttgtgttcctatc
gS3-HA8-FP-R	Reverse flanking primer of HA8 designed for validation of the gS3 region deletion.	gacgactactcataaacgtg
gS3-HA9-FP-R	Reverse flanking primer of HA9 designed for validation of the gS3 region deletion.	ttcccttacttatcacagcc
gS3-IP1-F	Forward internal primer designed for validation of the gS3 region deletion.	acccatctctttccctttac
gS3-IP1-R	Reverse internal primer designed for validation of the gS3 region deletion.	tgcagggagtaatcttacac
gS3-IP2-F	Forward internal primer designed for validation of the gS3 region deletion.	acgccgtgactataactgag
gS3-IP2-R	Reverse internal primer designed for validation of the gS3 region deletion.	tccaaatcgcctaataagcc
gS3-IP3-F	Forward internal primer designed for validation of the gS3 region deletion.	cttagaccttcatgactacc
gS3-IP3-R	Reverse internal primer designed for validation of the gS3 region deletion.	gtacactaagtttgggatgc
gS3-HA1-F-sphⅠ	Primer for cloning of the HA1 of pGT-gS3 for gS3 region deletion.	AAGTACAATTGTGCTGCATGtcaagaacgttaacccgacg
gS3-HA1-R	Primer for cloning of the HA1 of pGT-gS3 for gS3 region deletion.	gataagtcaatgcagccttctctaacagctttccctcacc
gS3-HA2-F	Primer for cloning of the HA2 of pGT-gS3 for gS3 region deletion.	ggtgagggaaagctgttagagaaggctgcattgacttatc
gS3-HA2-R	Primer for cloning of the HA2 of pGT-gS3 for gS3 region deletion.	ctctaacaaacctacggggatatctgtatggcctagagtg
gS3-HA3-F	Primer for cloning of the HA3 of pGT-gS3 for gS3 region deletion.	cactctaggccatacagatatccccgtaggtttgttagag
gS3-HA3-R	Primer for cloning of the HA3 of pGT-gS3 for gS3 region deletion.	cgactcattcgaataaccggccggttgttgagtctagtgg
gS3-HA4-F	Primer for cloning of the HA4 of pGT-gS3 for gS3 region deletion.	ccactagactcaacaaccggccggttattcgaatgagtcg
gS3-HA4-R	Primer for cloning of the HA4 of pGT-gS3 for gS3 region deletion.	gtttaacaccatgctcaggataacactggatttaactccc
gS3-HA5-F	Primer for cloning of the HA5 of pGT-gS3 for gS3 region deletion.	gggagttaaatccagtgttatcctgagcatggtgttaaac
gS3-HA5-R	Primer for cloning of the HA5 of pGT-gS3 for gS3 region deletion.	cgaggcttgcgacgaatattggcgattcagctttcctttg
gS3-HA6-F	Primer for cloning of the HA6 of pGT-gS3 for gS3 region deletion.	caaaggaaagctgaatcgccaatattcgtcgcaagcctcg
gS3-HA6-R	Primer for cloning of the HA6 of pGT-gS3 for gS3 region deletion.	ggcgataacgccaatatgtcttgcattaattcccgatagc
gS3-HA7-F	Primer for cloning of the HA7 of pGT-gS3 for gS3 region deletion.	gctatcgggaattaatgcaagacatattggcgttatcgcc
gS3-HA7-R	Primer for cloning of the HA7 of pGT-gS3 for gS3 region deletion.	gctcagccaagtaagaccttagaaattcccctgccagaag
gS3-HA8-F	Primer for cloning of the HA8 of pGT-gS3 for gS3 region deletion.	cttctggcaggggaatttctaaggtcttacttggctgagc
gS3-HA8-R	Primer for cloning of the HA8 of pGT-gS3 for gS3 region deletion.	caaagcgtatagttaaggacacccagagcactctctaaac
gS3-HA9-F	Primer for cloning of the HA9 of pGT-gS3 for gS3 region deletion.	gtttagagagtgctctgggtgtccttaactatacgctttg
gS3-HA9-R-XhoⅠ	Primer for cloning of the HA9 of pGT-gS3 for gS3 region deletion.	TTAACATATTGGATGCTCGAtcaagaagaacgtcgagagc
gS3-sp1-F	Forward primer for IA-type crRNA spacer insertion	AAGcaagtccttgatataaataatagaatttcaactaatagct
gS3-sp1-R	Reverse primer for IA-type crRNA spacer insertion	AGCagctattagttgaaattctattatttatatcaaggacttg
gS3-sp2-F	Forward primer for IA-type crRNA spacer insertion	AAGgagcagattggtaaacatagaaaattgagtactactaatt
gS3-sp2-R	Reverse primer for IA-type crRNA spacer insertion	AGCaattagtagtactcaattttctatgtttaccaatctgctc
gS3-sp3-F	Forward primer for IA-type crRNA spacer insertion	AAGgaaccaaataatcttaatgcgaaatgtggaattaatagtg
gS3-sp3-R	Reverse primer for IA-type crRNA spacer insertion	AGCcactattaattccacatttcgcattaagattatttggttc
gS1-HA2-F1	Primer for cloning of the HA2 of pGT-gS1-sR2-4, pGT-gS1-sR2-4-eHA2, pGT-gS1-sR2-4-eHA3 for gS1-sR2-4 region deletion.	AGTACAATTGTGCTGCATGgtagagagttcatcccact
gS1-HA2-R1	Primer for cloning of the HA2 of pGT-gS1-sR2-4 for gS1-sR2-4 region deletion.	ggattacagagctatgaggtggtcataccatgggacata
gS1-HA5-F	Primer for cloning of the HA5 of pGT-gS1-sR2-4 for gS1-sR2-4 region deletion.	gatgtaaggagatggcctaccccttcagaaattgggag
gS1-HA5-R	Primer for cloning of the HA5 of pGT-gS1-sR2-4, pGT-gS1-sR2-4-eHA2, pGT-gS1-sR2-4-eHA3 for gS1-sR2-4 region deletion.	TAACATATTGGATGCTCGAcagcagttatagattgcggc
gS1-eHA2-F1	Primer for cloning of the eHA2 of pGT-gS1-sR2-4 for gS1-sR2-4 region deletion.	tatgtcccatggtatgaccacctcatagctctgtaatcc
gS1-eHA2-R1	Primer for cloning of the eHA2 of pGT-gS1-sR2-4 for gS1-sR2-4 region deletion.	agtctgtgcgtctattccgttccctcatctattgcca
gS1-eHA2-FP-F	Forward flanking primer of eHA2 designed for validation of the gS1 region deletion.	cattccaagatctaccctgg
gS1-eHA3-F1	Primer for cloning of the eHA3 of pGT-gS1-sR2-4 for gS1-sR2-4 region deletion.	tggcaatagatgagggaacggaatagacgcacagact
gS1-eHA3-R1	Primer for cloning of the eHA3 of pGT-gS1-sR2-4 for gS1-sR2-4 region deletion.	ctcccaatttctgaaggggtaggccatctccttacatc
gSI-eHA3-FP-R	Reverse flanking primer of eHA3 designed for validation of the gS1 region deletion.	cataagctctaaaaccctcgc
gS1-HA2-R2	Primer for cloning of the HA2 of pGT-gS1-sR2-4-eHA3 for gS1-sR2-4 region deletion.	agtctgtgcgtctattcctggtcataccatgggacata
gS1-eHA2-R2	Primer for cloning of the eHA2 of pGT-gS1-sR2-4-eHA2 for gS1-sR2-4 region deletion.	ctcccaatttctgaaggggtagttccctcatctattgccaa
gS1-eHA3-F2	Primer for cloning of the eHA3 of pGT-gS1-sR2-4-eHA3 for gS1-sR2-4 region deletion.	tatgtcccatggtatgaccaggaatagacgcacagact
gS1-HA5-F2	Primer for cloning of the HA5 of pGT-gS1-sR2-4-eHA2 for gS1-sR2-4 region deletion.	ttggcaatagatgagggaactaccccttcagaaattgggag
gS3-HA5-R1'	Primer for cloning of the HA5 of pGT-gS3-eHAa for gS3 region deletion.	caacacttattccacgttgcggcgattcagctttcctttg
gS3-HA5-R1	Primer for cloning of the HA5 of pGT-gS3-eHAb for gS3 region deletion.	gagatagcatcttcaacaggggcgattcagctttcctttg
gS3-eHAa-F	Primer for cloning of the eHAa of pGT-gS3-eHAa for gS3 region deletion.	caaaggaaagctgaatcgccgcaacgtggaataagtgttg
gS3-eHAb-F	Primer for cloning of the eHAb of pGT-gS3-eHAb for gS3 region deletion.	caaaggaaagctgaatcgcccctgttgaagatgctatctc
gS3-eHAb-R	Primer for cloning of the eHAa of pGT-gS3-eHAa for gS3 region deletion.	caattactctagcctcaacggtgaaaatcatgaagacctc
gS3-eHAa-R	Primer for cloning of the eHAb of pGT-gS3-eHAb for gS3 region deletion.	caattactctagcctcaacgcgcgttctttataggattca
gS3-eHAc-F	Primer for cloning of the eHAc of pGT-gS3-eHAa for gS3 region deletion.	gaggtcttcatgattttcaccgttgaggctagagtaattg
gS3-eHAc-F1	Primer for cloning of the eHAc of pGT-gS3-eHAb for gS3 region deletion.	tgaatcctataaagaacgcgcgttgaggctagagtaattg
gS3-eHAc-R	Primer for cloning of the eHAc of pGT-gS3-eHAb, pGT-gS3-eHAa for gS3 region deletion.	ggacacattgggtcttctgcgagactcggaaagtatgtgc
gS3-eHAd-F	Primer for cloning of the eHAd of pGT-gS3-eHAb, pGT-gS3-eHAa for gS3 region deletion.	gcacatactttccgagtctcgcagaagacccaatgtgtcc
gS3-eHAd-R	Primer for cloning of the eHAd of pGT-gS3-eHAb, pGT-gS3-eHAa for gS3 region deletion.	aagcgtatagttaaggaccgttccgtagaccttatttat
gS3-HA9-F1	Primer for cloning of the HA9 of pGT-gS3-eHAb, pGT-gS3-eHAa for gS3 region deletion.	taaataaggtctacggaacggtccttaactatacgctttg
gS3-HA1-R1	Primer for cloning of the HA1 of pGT-gS3-eHAb, pGT-gS3-eHAa for gS3 region deletion.	gtttaacaccatgctcaggatctaacagctttccctcacc
gS3-HA5-F1	Primer for cloning of the HA5 of pGT-gS3-eHAb, pGT-gS3-eHAa for gS3 region deletion.	ggtgagggaaagctgttagatcctgagcatggtgttaaac
gS3-eHAa-FP-R	Reverse flanking primer of eHAa designed for validation of the gS3 region deletion.	cgtcaacgtcgtataaagcc
gS3-eHAb-FP-R	Reverse flanking primer of eHAb designed for validation of the gS3 region deletion.	cgaggaaagggaatgatagg
gS3-eHAc-FP-R	Reverse flanking primer of eHAc designed for validation of the gS3 region deletion.	gacctggtgttaccatcttc
gS3-eHAd-FP-R	Reverse flanking primer of eHAd designed for validation of the gS3 region deletion.	gtagtagccaagatgaagagg
gSⅦ-HA1-F-SphIFH	Primer for cloning of the HA1 of pGT-gSⅦ for gSⅦ region deletion.	GTACATTAAAGTACAATTGTGCTGaattacactcgtcatgggca
gSⅦ-HA1-R	Primer for cloning of the HA1 of pGT-gSⅦ for gSⅦ region deletion.	cactcctctcactgcacgtttaagaacactagtgc
gSⅦ-HA2-F	Primer for cloning of the HA2 of pGT-gSⅦ for gSⅦ region deletion.	agtgttcttaaacgtgcagtgagaggagtgagttta
gSⅦ-HA2-R	Primer for cloning of the HA2 of pGT-gSⅦ for gSⅦ region deletion.	attgtagtaattgctggattctattagttgcttctcatc
gSⅦ-HA3-F	Primer for cloning of the HA3 of pGT-gSⅦ for gSⅦ region deletion.	caactaatagaatccagcaattactacaatcatggg
gSⅦ-HA3-R	Primer for cloning of the HA3 of pGT-gSⅦ for gSⅦ region deletion.	cacgttactgacatggtgtattatatggagtatcgac
gSⅦ-HA4-F	Primer for cloning of the HA4 of pGT-gSⅦ for gSⅦ region deletion.	ccatataatacaccatgtcagtaacgtgggctct
gSⅦ-HA4-R	Primer for cloning of the HA4 of pGT-gSⅦ for gSⅦ region deletion.	ttctggccttatcaccttcaagagataggctactc
gSⅦ-HA5-F	Primer for cloning of the HA5 of pGT-gSⅦ for gSⅦ region deletion.	cctatctcttgaaggtgataaggccagaattatgcat
gSⅦ-HA5-R	Primer for cloning of the HA5 of pGT-gSⅦ for gSⅦ region deletion.	ctggaaggccggtaccaattcaactggtctcgatg
gSⅦ-HA6-F	Primer for cloning of the HA6 of pGT-gSⅦ for gSⅦ region deletion.	accagttgaattggtaccggccttccagttatta
gSⅦ-HA6-R	Primer for cloning of the HA6 of pGT-gSⅦ for gSⅦ region deletion.	gttaagaaatttTAAggtcctaactcacctactttac
gSⅦ-HA7-F	Primer for cloning of the HA7 of pGT-gSⅦ for gSⅦ region deletion.	gtgagttaggaccTTAaaatttcttaacgtcctccat
gSⅦ-HA7-R	Primer for cloning of the HA7 of pGT-gSⅦ for gSⅦ region deletion.	tggatgatgggagcctcacggaaggggtctttcg
gSⅦ-HA8-F	Primer for cloning of the HA8 of pGT-gSⅦ for gSⅦ region deletion.	ccccttccgtgaggctcccatcatccagataaa
gSⅦ-HA8-R	Primer for cloning of the HA8 of pGT-gSⅦ for gSⅦ region deletion.	agattacagcaatctccactataagttgtggagaat
gSⅦ-HA9-F	Primer for cloning of the HA9 of pGT-gSⅦ for gSⅦ region deletion.	caacttatagtggagattgctgtaatctttaaacgtaag
gSⅦ-HA9-R-SphIRH	Primer for cloning of the HA9 of pGT-gSⅦ for gSⅦ region deletion.	AGTATACCTAACTTGTTTAACATGctaatgaacagagagttaactgt
gSⅧ-HA1-F-SphIFH	Primer for clonig of the HA1 of pGT-gSⅧ for gSⅧ region deletion.	GTACATTAAAGTACAATTGTGCTGgctaacgatctcatatcctaatc
gSⅧ-HA1-R	Primer for clonig of the HA1 of pGT-gSⅧ for gSⅧ region deletion.	tcgtcgatatcttacatgacgttgagagtattgag
gSⅧ-HA2-F	Primer for clonig of the HA2 of pGT-gSⅧ for gSⅧ region deletion.	tctcaacgtcatgtaagatatcgacgagcgtgga
gSⅧ-HA2-R	Primer for clonig of the HA2 of pGT-gSⅧ for gSⅧ region deletion.	tccttacttccgtcttgactactgctaaaggcgc
gSⅧ-HA3-F	Primer for clonig of the HA3 of pGT-gSⅧ for gSⅧ region deletion.	tagcagtagtcaagacggaagtaaggaggctatt
gSⅧ-HA3-R	Primer for clonig of the HA3 of pGT-gSⅧ for gSⅧ region deletion.	tctaatggttacggtatggttgcaattattgatgca
gSⅧ-HA4-F	Primer for clonig of the HA4 of pGT-gSⅧ for gSⅧ region deletion.	aataattgcaaccataccgtaaccattagaagtataaat
gSⅧ-HA4-R	Primer for clonig of the HA4 of pGT-gSⅧ for gSⅧ region deletion.	aatatacgaggctgggtaaccatttcaggcttctca
gSⅧ-HA5-F	Primer for clonig of the HA5 of pGT-gSⅧ for gSⅧ region deletion.	cctgaaatggttacccagcctcgtatattgatataaatatc
gSⅧ-HA5-R	Primer for clonig of the HA5 of pGT-gSⅧ for gSⅧ region deletion.	ttgtgacttagatgccagactatgcctatttaatgg
gSⅧ-HA6-F	Primer for clonig of the HA6 of pGT-gSⅧ for gSⅧ region deletion.	ataggcatagtctggcatctaagtcacaaggagagttc
gSⅧ-HA6-R	Primer for clonig of the HA6 of pGT-gSⅧ for gSⅧ region deletion.	gatcttttcagctatctaaaccttttattgagaatttaaatttg
gSⅧ-HA7-F	Primer for clonig of the HA7 of pGT-gSⅧ for gSⅧ region deletion.	aataaaaggtttagatagctgaaaagatcaaggacc
gSⅧ-HA7-R	Primer for clonig of the HA7 of pGT-gSⅧ for gSⅧ region deletion.	gtcaacgtttctgaagttccatactgatggataagg
gSⅧ-HA8-F	Primer for clonig of the HA8 of pGT-gSⅧ for gSⅧ region deletion.	ccatcagtatggaacttcagaaacgttgacaaggag
gSⅧ-HA8-R	Primer for clonig of the HA8 of pGT-gSⅧ for gSⅧ region deletion.	AGTATACCTAACTTGTTTAACATGctcttgcctcatttaggtcc
gSⅦ-HA1-FP-F	Forward flankig primer of HA1 designed for validation of the gSⅦ region deletion.	catgaagatgagaacgtgaagaag
gSⅦ-HA2-FP-F	Forward flankig primer of HA2 designed for validation of the gSⅦ region deletion.	tacaaggggaataaatctgcg
gSⅦ-HA3-FP-F	Forward flankig primer of HA3 designed for validation of the gSⅦ region deletion.	atcaatctccctaacaatcttc
gSⅦ-HA3-FP-R	Reverse flankig primer of HA3 designed for validation of the gSⅦ region deletion.	gtcggatatttagtaacctttcc
gSⅦ-HA4-FP-F	Forward flankig primer of HA4 designed for validation of the gSⅦ region deletion.	ccttttttgttctgtcatgac
gSⅦ-HA4-FP-R	Reverse flankig primer of HA4 designed for validation of the gSⅦ region deletion.	catcacctttctttaacccg
gSⅦ-HA5-FP-R	Reverse flankig primer of HA5 designed for validation of the gSⅦ region deletion.	gaaggtattctcttcagcc
gSⅦ-HA6-FP-R	Reverse flankig primer of HA6 designed for validation of the gSⅦ region deletion.	agagagccgataactgatcc
gSⅦ-HA7-FP-R	Reverse flankig primer of HA7 designed for validation of the gSⅦ region deletion.	taaagcgtaaccctacgtcag
gSⅦ-HA8-FP-R	Reverse flankig primer of HA8 designed for validation of the gSⅦ region deletion.	ggtattccagtagtagcagc
gSⅦ-HA9-FP-R	Reverse flankig primer of HA9 designed for validation of the gSⅦ region deletion.	gatcacataacttttctatgatacc
gSⅦ-SP1F	Forward primer for IA-type crRNA spacer insertion	AAGttagaagagatccttctaatagctttattcgatttcctaa
gSⅦ-SP1R	Reverse primer for IA-type crRNA spacer insertion	AGCttaggaaatcgaataaagctattagaaggatctcttctaa
gSⅦ-SP2F	Forward primer for IA-type crRNA spacer insertion	AAGactagtttatcaaatctcagctttctgataatttctataa
gSⅦ-SP2R	Reverse primer for IA-type crRNA spacer insertion	AGCttatagaaattatcagaaagctgagatttgataaactagt
gSⅦ-IP1-F	Forward internal primer designed for validation of the gSⅦ region deletion.	gagatgatatcgttaccgag
gSⅦ-IP1-R	Reverse internal primer designed for validation of the gSⅦ region deletion.	gggtagaggtattgagaagac
gSⅦ-IP2-F	Forward internal primer designed for validation of the gSⅦ region deletion.	gatcctcccttatctcatcc
gSⅦ-IP2-R	Reverse internal primer designed for validation of the gSⅦ region deletion.	ggaatgagcgtactctcact
gSⅧ-HA1-FP-F	Forward flanking primer of HA1 designed for validation of the gSⅧ region deletion.	catactatcggtattcccgc
gSⅧ-HA2-FP-F	Forward flanking primer of HA2 designed for validation of the gSⅧ region deletion.	acgtaaatattcctctccg
gSⅧ-HA3-FP-R	Reverse flanking primer of HA3 designed for validation of the gSⅧ region deletion.	gtttatgttctctttatcggaag
gSⅧ-HA4-FP-R	Reverse flanking primer of HA4 designed for validation of the gSⅧ region deletion.	attcggagttttagtactagg
gSⅧ-HA5-FP-R	Reverse flanking primer of HA5 designed for validation of the gSⅧ region deletion.	ggtggtttagctttttatggc
gSⅧ-HA6-FP-R	Reverse flanking primer of HA6 designed for validation of the gSⅧ region deletion.	ccttctctcggttattaacatc
gSⅧ-HA7-FP-R	Reverse flanking primer of HA7 designed for validation of the gSⅧ region deletion.	ttcccaaacgagggaactgag
gSⅧ-HA8-FP-R	Reverse flanking primer of HA8 designed for validation of the gSⅧ region deletion.	gttccactcttgcagagagg
gSⅧ-SP2F	Forward primer for IA-type crRNA spacer insertion	AAGgaggttggtttttgtaaaccgacaattactcgtcctaaag
gSⅧ-SP2R	Reverse primer for IA-type crRNA spacer insertion	AGCctttaggacgagtaattgtcggtttacaaaaaccaacctc
gSⅧ-SP1F	Forward primer for IA-type crRNA spacer insertion	AAGccgatattcgtagatctttcaatgttagttgaaattttag
gSⅧ-SP1R	Reverse primer for IA-type crRNA spacer insertion	AGCctaaaatttcaactaacattgaaagatctacgaatatcgg
gSⅧ-IP1-F	Forward internal primer designed for validation of the gSⅧ region deletion.	gttacctctctaacagcact
gSⅧ-IP1-R	Reverse internal primer designed for validation of the gSⅧ region deletion.	caaggtaatctaccctcacc
gSⅧ-IP2-F	Forward internal primer designed for validation of the gSⅧ region deletion.	gaaagtcgttacgccatgtg
gSⅧ-IP2-R	Reverse internal primer designed for validation of the gSⅧ region deletion.	cagctccaatattacgttggg
gSⅡ-HA1-F	Primer for cloning of the HA1 of pGT-gSⅡ for gSⅡ region deletion.	AAGTACAATTGTGCTGCATGactgcaagtttcgcagtgtc
gSⅡ-HA1-R	Primer for cloning of the HA1 of pGT-gSⅡ for gSⅡ region deletion.	gtacgccaaagaaggtagtcgttccagcctcatgt
gSⅡ-HA2-F	Primer for cloning of the HA2 of pGT-gSⅡ for gSⅡ region deletion.	gaggctggaacgactaccttctttggcgtactgcat
gSⅡ-HA2-R	Primer for cloning of the HA2 of pGT-gSⅡ for gSⅡ region deletion.	catcaacgccaactccccactaatctagctgccttc
gSⅡ-HA3-F	Primer for cloning of the HA3 of pGT-gSⅡ for gSⅡ region deletion.	gcagctagattagtggggagttggcgttgatgtcat
gSⅡ-HA3-R	Primer for cloning of the HA3 of pGT-gSⅡ for gSⅡ region deletion.	gtacagattggacagagtggtgattcagtatccccat
gSⅡ-HA4-F	Primer for cloning of the HA4 of pGT-gSⅡ for gSⅡ region deletion.	gggatactgaatcaccactctgtccaatctgtaccgc
gSⅡ-HA4-R	Primer for cloning of the HA4 of pGT-gSⅡ for gSⅡ region deletion.	gcaattgtatactccaccgacgctgagttgaagaggt
gSⅡ-HA5-F	Primer for cloning of the HA5 of pGT-gSⅡ for gSⅡ region deletion.	cttcaactcagcgtcggtggagtatacaattgcggac
gSⅡ-HA5-R	Primer for cloning of the HA5 of pGT-gSⅡ for gSⅡ region deletion.	taagcgtactatagccggtaaattgggccattcaggt
gSⅡ-HA6-F	Primer for cloning of the HA6 of pGT-gSⅡ for gSⅡ region deletion.	gaatggcccaatttaccggctatagtacgcttaatgc
gSⅡ-HA6-R	Primer for cloning of the HA6 of pGT-gSⅡ for gSⅡ region deletion.	taacgggtgaaacaaccccagtacaactcgctaaatcg
gSⅡ-HA7-F	Primer for cloning of the HA7 of pGT-gSⅡ for gSⅡ region deletion.	tagcgagttgtactggggttgtttcacccgttaatcc
gSⅡ-HA7-R	Primer for cloning of the HA7 of pGT-gSⅡ for gSⅡ region deletion.	ccactactctaatgggctcccaacacttggtatcgt
gSⅡ-HA8-F	Primer for cloning of the HA8 of pGT-gSⅡ for gSⅡ region deletion.	taccaagtgttgggagcccattagagtagtggtgac
gSⅡ-HA8-R	Primer for cloning of the HA8 of pGT-gSⅡ for gSⅡ region deletion.	tgtaagaatggaccgagccatgtatttctggtacgt
gSⅡ-HA9-F	Primer for cloning of the HA9 of pGT-gSⅡ for gSⅡ region deletion.	ccagaaatacatggctcggtccattcttacaaggg
gSⅡ-HA9-R	Primer for cloning of the HA9 of pGT-gSⅡ for gSⅡ region deletion.	TTAACATATTGGATGCTCGAgccttaggaattgcctctct
gSⅡ-HA1-FP-F	Forward flanking primer of HA1 designed for validation of the gSⅡ region deletion.	gagtggccaaactccagtct
gSⅡ-HA2-FP-F	Forward flanking primer of HA2 designed for validation of the gSⅡ region deletion.	tataggtgtagctgcgccaat
gSⅡ-HA2-FP-R	Reverse flanking primer of HA2 designed for validation of the gSⅡ region deletion.	ctccactgcatatatgctacc
gSⅡ-HA3-FP-F	Forward flanking primer of HA3 designed for validation of the gSⅡ region deletion.	ggctggttgatatagtggtc
gSⅡ-HA3-FP-R	Reverse flanking primer of HA3 designed for validation of the gSⅡ region deletion.	gcctatctcgctcagtaggt
gSⅡ-HA4-FP-F	Forward flanking primer of HA4 designed for validation of the gSⅡ region deletion.	ctttctgcggtacttcaccac
gSⅡ-HA4-FP-R	Reverse flanking primer of HA4 designed for validation of the gSⅡ region deletion.	catagtaggtggagtgagct
gSⅡ-HA5-FP-F	Forward flanking primer of HA5 designed for validation of the gSⅡ region deletion.	cgcttctccactgtccttgat
gSⅡ-HA5-FP-R	Reverse flanking primer of HA5 designed for validation of the gSⅡ region deletion.	cagggaagaaggaattactcatc
gSⅡ-HA6-FP-F	Forward flanking primer of HA6 designed for validation of the gSⅡ region deletion.	gagagtgtgggcaacaatttc
gSⅡ-HA6-FP-R	Reverse flanking primer of HA6 designed for validation of the gSⅡ region deletion.	gttctgctactgcagtcaagt
gSⅡ-HA7-FP-F	Forward flanking primer of HA7 designed for validation of the gSⅡ region deletion.	gggatcgcactagtaattcc
gSⅡ-HA7-FP-R	Reverse flanking primer of HA7 designed for validation of the gSⅡ region deletion.	caatccttggactctggcct
gSⅡ-HA8-FP-R	Reverse flanking primer of HA8 designed for validation of the gSⅡ region deletion.	ccattggtgaatcctatgcct
gSⅡ-HA9-FP-R	Reverse flanking primer of HA9 designed for validation of the gSⅡ region deletion.	cgaagtcactattttaccggtc
gSⅡ-SP1-F	Forward primer for IA-type crRNA spacer insertion	AAGacacacgagtggtacaacatgcttaaagacaaccccccac
gSⅡ-SP1-R	Reverse primer for IA-type crRNA spacer insertion	AGCgtggggggttgtctttaagcatgttgtaccactcgtgtgt
gSⅡ-SP2-R	Forward primer for IA-type crRNA spacer insertion	AAGtaagaacgctaggcaaggaggaagttttggtgagaagttc
gSⅡ-SP2-R	Reverse primer for IA-type crRNA spacer insertion	AGCgaacttctcaccaaaacttcctccttgcctagcgttctta
gSⅡ-IP1-F	Forward internal primer designed for validation of the gSⅡ region deletion.	taagttcacctgaagctcgc
gSⅡ-IP1-R	Reverse internal primer designed for validation of the gSⅡ region deletion.	gtccacgctttatctatggc
gSⅡ-IP2-F	Forward internal primer designed for validation of the gSⅡ region deletion.	ctcttggatagacctattgc
gSⅡ-IP2-R	Reverse internal primer designed for validation of the gSⅡ region deletion.	ggtcaatccatcatctgttgg
gSⅣ-HA1-FP-F	Forward flanking primer of HA1 designed for validation of the gSⅣ region deletion.	tagcttcttttctaacctcttg
gSⅣ-HA2-FP-F	Forward flanking primer of HA2 designed for validation of the gSⅣ region deletion.	cagtttcagctaagggtttaat
gSⅣ-HA3-FP-F	Forward flanking primer of HA3 designed for validation of the gSⅣ region deletion.	tccataaaacctcttcctcat
gSⅣ-HA3-FP-R	Reverse flanking primer of HA3 designed for validation of the gSⅣ region deletion.	ttctttggaggaaaaaatgaag
gSⅣ-HA4-FP-F	Forward flanking primer of HA4 designed for validation of the gSⅣ region deletion.	aagcaagaaacgtatgagatt
gSⅣ-HA4-FP-R	Reverse flanking primer of HA4 designed for validation of the gSⅣ region deletion.	agaagcgtgaaacgataaaat
gSⅣ-HA5-FP-F	Forward flanking primer of HA5 designed for validation of the gSⅣ region deletion.	attttacttcgctaggagattc
gSⅣ-HA5-FP-R	Reverse flanking primer of HA5 designed for validation of the gSⅣ region deletion.	taatctccacaaacttcactg
gSⅣ-HA5-FP-F	Forward flanking primer of HA6 designed for validation of the gSⅣ region deletion.	gttcacgtacctaggtatattt
gSⅣ-HA6-FP-R	Reverse flanking primer of HA6 designed for validation of the gSⅣ region deletion.	gaaataagagaaccgctacag
gSⅣ-HA7-FP-F	Forward flanking primer of HA7 designed for validation of the gSⅣ region deletion.	atgtggactcttttatatcctg
gSⅣ-HA7-FP-R	Reverse flanking primer of HA7 designed for validation of the gSⅣ region deletion.	tcaattccagccattctatatg
gSⅣ-HA8-FP-R	Reverse flanking primer of HA8 designed for validation of the gSⅣ region deletion.	tttgggtcttactcatttcac
gSⅣ-HA9-FP-R	Reverse flanking primer of HA9 designed for validation of the gSⅣ region deletion.	attttcacaaccattttatcctc
gSⅣ-SP1-F	Forward primer for IA-type crRNA spacer insertion	AAGacatgaaggtgagtaattgcgtgaataaaaaacggttcag
gSⅣ-SP1-R	Reverse primer for IA-type crRNA spacer insertion	AGCctgaaccgttttttattcacgcaattactcaccttcatgt
gSⅣ-IP1-F	Forward internal primer designed for validation of the gSⅣ region deletion.	aagtacagagttgaggacgcc
gSⅣ-IP1-R	Reverse internal primer designed for validation of the gSⅣ region deletion.	cctgccatggggtttatcgg
gSⅣ-IP2-F	Forward internal primer designed for validation of the gSⅣ region deletion.	ttgagcggaatggtttcggt
gSⅣ-IP2-R	Reverse internal primer designed for validation of the gSⅣ region deletion.	ggagagatgggctgtagtgc
gSⅣ-SP3-F	Forward primer for IA-type crRNA spacer insertion	AGCgtgcagttagagcagggatgatactcgtacctctattttc
gSⅣ-SP3-R	Reverse primer for IA-type crRNA spacer insertion	AAGgaaaatagaggtacgagtatcatccctgctctaactgcac
gSⅣ-SP2-F	Forward primer for IA-type crRNA spacer insertion	AGCtctcccttagcaataaagtactgttgttaatattgttaaa
gSⅣ-SP2-R	Reverse primer for IA-type crRNA spacer insertion	AAGtttaacaatattaacaacagtactttattgctaagggaga
gSⅣ-HA1-F	Primer for cloning of the HA1 of pGT-gSⅣ for gSⅣ region deletion.	AAGTACAATTGTGCTGCATGcgttattgcatgggtggcag
gSⅣ-HA1-R	Primer for cloning of the HA1 of pGT-gSⅣ for gSⅣ region deletion.	cctcatttgtgttgcttccgctctagcctt
gSⅣ-HA2-F	Primer for cloning of the HA2 of pGT-gSⅣ for gSⅣ region deletion.	cggaagcaacacaaatgaggcttgggttgc
gSⅣ-HA2-R	Primer for cloning of the HA2 of pGT-gSⅣ for gSⅣ region deletion.	tcatgggcatcccgtttctttctcgaccct
gSⅣ-HA3-F	Primer for cloning of the HA3 of pGT-gSⅣ for gSⅣ region deletion.	aagaaacgggatgcccatgacacccttagtc
gSⅣ-HA3-R	Primer for cloning of the HA3 of pGT-gSⅣ for gSⅣ region deletion.	ctccaagtagcctcaattttcccccatgttg
gSⅣ-HA4-F	Primer for cloning of the HA4 of pGT-gSⅣ for gSⅣ region deletion.	aaattgaggctacttggaggagtaccagcagt
gSⅣ-HA4-R	Primer for cloning of the HA4 of pGT-gSⅣ for gSⅣ region deletion.	ctaaaggctgtactccagttacaagggcgat
gSⅣ-HA5-F	Primer for cloning of the HA5 of pGT-gSⅣ for gSⅣ region deletion.	aactggagtacagcctttagcgtggtttgg
gSⅣ-HA5-R	Primer for cloning of the HA5 of pGT-gSⅣ for gSⅣ region deletion.	attaggggttgcccagttcactatagcccc
gSⅣ-HA6-F	Primer for cloning of the HA6 of pGT-gSⅣ for gSⅣ region deletion.	tgaactgggcaacccctaattaaattaaaaat
gSⅣ-HA6-R	Primer for cloning of the HA6 of pGT-gSⅣ for gSⅣ region deletion.	ctacagtcataaaaatagctaatgaaacgg
gSⅣ-HA7-F	Primer for cloning of the HA7 of pGT-gSⅣ for gSⅣ region deletion.	agctatttttatgactgtagctggagacgc
gSⅣ-HA7-R	Primer for cloning of the HA7 of pGT-gSⅣ for gSⅣ region deletion.	aatcgagtatacgaatcccagtcccttgat
gSⅣ-HA8-F	Primer for cloning of the HA8 of pGT-gSⅣ for gSⅣ region deletion.	tgggattcgtatactcgattttattcgttaacttg
gSⅣ-HA8-R	Primer for cloning of the HA8 of pGT-gSⅣ for gSⅣ region deletion.	ccagttcaagtacttttcgtggcttattcttt
gSⅣ-HA9-F	Primer for cloning of the HA9 of pGT-gSⅣ for gSⅣ region deletion.	acgaaaagtacttgaactggatgggaggcc
gSⅣ-HA9-R	Primer for cloning of the HA9 of pGT-gSⅣ for gSⅣ region deletion.	ttaacatattggatgctcgagctctgccagtttatgagtgt
pGE-gS1-S2d-Larm-F	Primer for cloning of the left arm of repair template for gS1-sR2-4 region deletion.	CAATTGTGCTGCATgtagagagttcatcccact
pGE-gS1-S2d-Larm-R	Primer for cloning of the left arm of repair template for gS1-sR2-4 region deletion.	cgctaccttctcctggtcataccatgggacat
pGE-gS1-S2d-Rarm-F	Primer for cloning of the right arm of repair template for gS1-sR2-4 region deletion.	tatgtcccatggtatgaccataccccttcagaaattgggag
pGE-gS1-S2b-Rarm-R	Primer for cloning of the right arm of repair template for gS1-sR2-4 region deletion.	TAACATATTGGATGCgctgatttagatgatctcagcag
pGE-gS1-S2c-Larm-F	Primer for cloning of the left arm of repair template for gS1-sR34 region deletion.	CAATTGTGCTGCATttacagtttactcctcaccgatg
pGE-gS1-S2b-Larm-R	Primer for cloning of the left arm of repair template for gS1-sR34 region deletion.	ctcccaatttctgaaggggtaacttatattatgggagcggctttc
pGE-gS1-S2b-Rarm-F	Primer for cloning of the right arm of repair template for gS1-sR34 region deletion.	gccgctcccataatataagttaccccttcagaaattgggag
pGE-gS1-S2b-Rarm-R	Primer for cloning of the right arm of repair template for gS1-sR34 region deletion.	TAACATATTGGATGCgctgatttagatgatctcagcag
pGE-gS1-S2c-Larm-F	Primer for cloning of the left arm of repair template for gS1-sR3 region deletion.	CAATTGTGCTGCATttacagtttactcctcaccgatg
pGE-gS1-S2c-Larm-R	Primer for cloning of the left arm of repair template for gS1-sR3 region deletion.	cgctaccttctcacttatattatgggagcggctttc
pGE-gS1-S2c-Rarm-F	Primer for cloning of the right arm of repair template for gS1-sR3 region deletion.	cataatataagtgagaaggtagcgctattatggtaa
pGE-gS1-S2a-Rarm-R	Primer for cloning of the right arm of repair template for gS1-sR3 region deletion.	TAACATATTGGATGCgccttcacattatacctctgt
pGE-gS1-S2a-Larm-R	Primer for cloning of the left arm of repair template for gS1-sR23 region deletion.	accataatagcgctaccttctccctggtcataccatgggacat
pGE-gS1-S2a-Rarm-F	Primer for cloning of the left arm of repair template for gS1-sR23 region deletion.	atgtcccatggtatgaccagggagaaggtagcgctattatggt
pGE-gS1-S2a-Rarm-R	Primer for cloning of the right arm of repair template for gS1-sR23 region deletion.	TAACATATTGGATGCgccttcacattatacctctgt
pGE-gS1-S2d-Larm-F	Primer for cloning of the right arm of repair template for gS1-sR23 region deletion.	CAATTGTGCTGCATgtagagagttcatcccact
bsDel1gRNA1-F	Forward primer for cas9 gRNA insertion	TACGGgatatgcgggtattgcgat
bsDel1gRNA1-R	Reverse primer for cas9 gRNA insertion	AAACatcgcaatacccgcatatcc
bsDel1-HA1-R	Primer for cloning of the HA1 of pGT-bsDel1 for bsDel1 region deletion.	cgtctaatgtagggaccacataacgtcccattactg
bsDel1-HA2-F	Primer for cloning of the HA2 of pGT-bsDel1 for bsDel1 region deletion.	gtaatgggacgttatgtggtccctacattagacggatc
bsDel1-HA2-R	Primer for cloning of the HA2 of pGT-bsDel1 for bsDel1 region deletion.	gaatatcgggttaattggagatagggacgcatacac
bsDel1gRNA3-F	Forward primer for cas9 gRNA insertion	TACGgtaacgattctcgaagcgag
bsDel1gRNA3-R	Reverse primer for cas9 gRNA insertion	AAACctcgcttcgagaatcgttac
bsDel1-HA5-F	Primer for cloning of the HA5 of pGT-bsDel1 for bsDel1 region deletion.	cagccagtacgtgaatcgtatccttctgtagccaagc
bsDel1-HA5-R	Primer for cloning of the HA5 of pGT-bsDel1 for bsDel1 region deletion.	cagccgacaagaataacgctcgatgtggttctaggt
bsDel1-HA6-F	Primer for cloning of the HA6 of pGT-bsDel1 for bsDel1 region deletion.	ctagaaccacatcgagcgttattcttgtcggctgctg
bsDel1gRNA2-F	Forward primer for cas9 gRNA insertion	TACGcctgatcatcctgtcacagc
bsDel1gRNA2-R	Reverse primer for cas9 gRNA insertion	AAACgctgtgacaggatgatcagg
bsDel1-HA3-F	Primer for cloning of the HA3 of pGT-bsDel1 for bsDel1 region deletion.	tatgcgtccctatctccaattaacccgatattcacgc
bsDel1-HA3-R	Primer for cloning of the HA3 of pGT-bsDel1 for bsDel1 region deletion.	gctagtgacttagatggaacttctttcacttcagc
bsDel1-HA4-F	Primer for cloning of the HA4 of pGT-bsDel1 for bsDel1 region deletion.	gaagtgaaagaagttccatctaagtcactagcttgc
bsDel1-HA4-R	Primer for cloning of the HA4 of pGT-bsDel1 for bsDel1 region deletion.	ggctacagaaggatacgattcacgtactggctgacg
bsDel1-HA1-FP-F	Forward flanking primer of HA1 designed for validation of the bsDel1 region deletion.	ctatcggcggaatgatgatg
bsDel1-HA2-FP-F	Forward flanking primer of HA2 designed for validation of the bsDel1 region deletion.	catcaggcacattcgagtatc
bsDel1-HA2-FP-R	Reverse flanking primer of HA2 designed for validation of the bsDel1 region deletion.	gatattctgccgctgcaagtg
bsDel1-HA5-FP-F	Forward flanking primer of HA5 designed for validation of the bsDel1 region deletion.	ccatgcctaagttgtaagct
bsDel1-HA5-FP-R	Reverse flanking primer of HA5 designed for validation of the bsDel1 region deletion.	gctttccaagtctcttgagg
bsDel1-HA6-FP-R	Reverse flanking primer of HA6 designed for validation of the bsDel1 region deletion.	gatcaccgaattgtagacgg
bsDel1-HA3-FP-F	Forward flanking primer of HA3 designed for validation of the bsDel1 region deletion.	gactctgttaacccgagaac
bsDel1-HA3-FP-R	Reverse flanking primer of HA3 designed for validation of the bsDel1 region deletion.	cggactttgtaagtgaagagg
bsDel1-HA4-FP-F	Forward flanking primer of HA4 designed for validation of the bsDel1 region deletion.	tcggatggtatgttagctcc
bsDel1-HA4-FP-R	Reverse flanking primer of HA4 designed for validation of the bsDel1 region deletion.	gatggcatgtgtatgacacg
bsDel1-HA1-F-SalⅠ	Primer for cloning of the HA1 of pGT-bsDel1 for bsDel1 region deletion.	ctcactatagggtcgacgacaaaccagcaatccaat
bsDel1-HA6-R-XbaⅠ	Primer for cloning of the HA6 of pGT-bsDel1 for bsDel1 region deletion.	gattatttcttaatctagcacactgaatattgcgcttg
bsDel1-IP-F	Forward internal primer designed for validation of the bsDel1 region deletion.	gcttatggcggctatatggt
bsDel1-IP-R	Reverse internal primer designed for validation of the bsDel1 region deletion.	tcagaaatcgccggccgatat
bsDel2gRNA2-F	Forward primer for cas9 gRNA insertion	TACGgaagatcgaagcgtttcagc
bsDel2gRNA2-R	Reverse primer for cas9 gRNA insertion	AAACgctgaaacgcttcgatcttc
bsDel2-HA3-F	Primer for cloning of the HA3 of pGT-bsDel2 for bsDel2 region deletion.	cgattgattttcctccctgatggatcgtcacaactg
bsDel2gRNA1-F	Forward primer for cas9 gRNA insertion	TACGcttcgggaagttcggaatgc
bsDel2gRNA1-R	Reverse primer for cas9 gRNA insertion	AAACgcattccgaacttcccgaag
bsDel2-HA1-R	Primer for cloning of the HA1 of pGT-bsDel2 for bsDel2 region deletion.	aatggttctcactggctgcagacggtgatgaggatatc
bsDel2-HA2-F	Primer for cloning of the HA2 of pGT-bsDel2 for bsDel2 region deletion.	tcctcatcaccgtctgcagccagtgagaaccatttac
bsDel2-HA2-R	Primer for cloning of the HA2 of pGT-bsDel2 for bsDel2 region deletion.	ttgtgacgatccatcagggaggaaaatcaatcgtctg
bsDel2-HA3-FP-F	Forward flanking primer of HA3 designed for validation of the bsDel2 region deletion.	gaaatcacatccatccgatcc
bsDel2-HA1-FP-F	Forward flanking primer of HA1 designed for validation of the bsDel2 region deletion.	ctggctcaagctgcataatg
bsDel2-HA2-FP-F	Forward flanking primer of HA2 designed for validation of the bsDel2 region deletion.	ggtatgacaagatcgctagg
bsDel2-HA2-FP-R	Reverse flanking primer of HA2 designed for validation of the bsDel2 region deletion.	ctatcgaactgaactgaacgg
bsDel2-HA3-FP-R	Reverse flanking primer of HA3 designed for validation of the bsDel2 region deletion.	gtgcgaatctggaatgagtg
bsDel2-HA4-FP-R	Reverse flanking primer of HA4 designed for validation of the bsDel2 region deletion.	tgtcgttcctctgattgtcg
bsDel2-HA5-FP-R	Reverse flanking primer of HA5 designed for validation of the bsDel2 region deletion.	cgtaacgcattgagataggc
bsDel2-HA3-R	Primer for cloning of the HA3 of pGT-bsDel2 for bsDel2 region deletion.	gtgtgatcctaatggcctatgtgtctgacggcaagc
bsDel2-HA4-F	Primer for cloning of the HA4 of pGT-bsDel2 for bsDel2 region deletion.	gccgtcagacacataggccattaggatcacacctgt
bsDel2-HA4-R	Primer for cloning of the HA4 of pGT-bsDel2 for bsDel2 region deletion.	tggcaactaatgcaccggcattatcgcttcaggcattc
bsDel2-HA5-F	Primer for cloning of the HA5 of pGT-bsDel2 for bsDel2 region deletion.	gcctgaagcgataatgccggtgcattagttgccaact
bsDel2-HA1-F-SalⅠ	Primer for cloning of the HA1 of pGT-bsDel2 for bsDel2 region deletion.	ctcactatagggtcgaggaacaatcgaccagcaatg
bsDel2gRNA3-F	Forward primer for cas9 gRNA insertion	TACGgtcaaatccgattgtttcag
bsDel2gRNA3-R	Reverse primer for cas9 gRNA insertion	AAACctgaaacaatcggatttgac
bsDel2-HA5-R-XbaⅠ	Primer for cloning of the HA5 of pGT-bsDel2 for bsDel2 region deletion.	gattatttcttaatctagcagtaaatccgacggtgtct
bsDel2-HAa-F	Primer for cloning of the HAa of pGT-bsDel2(bsaA)-g3 for bsDel2 region deletion.	gcttgccgtcagacacatagtgatttgctctgcctgcttc
bsDel2-HAa-R	Primer for cloning of the HAa of pGT-bsDel2(bsaA)-g3 for bsDel2 region deletion.	agttggcaactaatgcaccgtgtaagagggaattgtaatg
bsDel2-HA3-R1	Primer for cloning of the HA3 of pGT-bsDel2(bsaA)-g3 for bsDel2 region deletion.	gaagcaggcagagcaaatcactatgtgtctgacggcaagc
bsDel2-HA5-F1	Primer for cloning of the HA5 of pGT-bsDel2(bsaA)-g3 for bsDel2 region deletion.	cattacaattccctcttacacggtgcattagttgccaact
bsDel2-HAa-FP-F	Forward flanking primer of HAa designed for validation of the bsDel2 region deletion.	tcatgtccagagctttcgtc
bsDel2-IP1-F	Forward internal primer designed for validation of the bsDel2 region deletion.	cacgcttctcatgagccatt
bsDel2-IP1-R	Reverse internal primer designed for validation of the bsDel2 region deletion.	ctctcactctgacaaactcc
bsDel2-IP3-F	Forward internal primer designed for validation of the bsDel2 region deletion.	catttccgatgatcgtcgtg
bsDel2-IP3-R	Reverse internal primer designed for validation of the bsDel2 region deletion.	gtcaagttgcgaaacggctt
EcDel1-eHA2-F	Primers for amplifying the eHA2 of GeTha-EcDel1.	gccgatgaggtagttaatcggtcagcggagtgatattcaac
EcDel1-eHA2-R	Primers for amplifying the eHA2 of GeTha-EcDel1.	gcgagttgagatccacaagagcctggcaagagataatgc
asnU-F	Primers for amplifying the HA4 of GeTha-EcDel1.	gtttattccgacacaactgggagaatcagcaaagctgc
asnU-R	Primers for amplifying the HA4 of GeTha-EcDel1.	tgaaccatcgtggtgcgatggaaagcagtgaagagg
asnV-F	Primers for amplifying the HA4 of GeTha-EcDel1.	cttcactgctttccatcgcaccacgatggttcattac
asnV-R	Primers for amplifying the HA4 of GeTha-EcDel1.	ccaaatcaccagaaggaagttgatgtaaatcgcgc
asnW-F	Primers for amplifying the HA4 of GeTha-EcDel1.	taaaccttgcaaaccgcctcactgaagcgtgagact
asnW-R	Primers for amplifying the HA4 of GeTha-EcDel1.	gctttgctgattctcccagttgtgtcggaataaacg
EcDel1-HA1-F	Primers for amplifying the HA1 of GeTha-EcDel1.	cggagctgtccacaatattc
EcDel1-HA1-R	Primers for amplifying the HA1 of GeTha-EcDel1.	gttgaatatcactccgctgaccgattaactacctcatcggc
EcDel1-eHA6-F	Primers for amplifying the eHA6 of GeTha-EcDel1.	actggtagcatctgcattcggcgctgatgtttaatagc
EcDel1-eHA6-R	Primers for amplifying the eHA6 of GeTha-EcDel1.	gcgcgaacgaagtcgctcttcgagcatttccatg
EcDel1-eHA3-F	Primers for amplifying the eHA3 of GeTha-EcDel1.	gcattatctcttgccaggctcttgtggatctcaactcgc
EcDel1-eHA3-R	Primers for amplifying the eHA3 of GeTha-EcDel1.	ctcacgcttcagtgaggcggtttgcaaggtttacg
EcDel1-eHA5-F	Primers for amplifying the eHA5 of GeTha-EcDel1.	gatttacatcaacttccttctggtgatttggcctg
EcDel1-eHA5-R	Primers for amplifying the eHA5 of GeTha-EcDel1.	ttaaacatcagcgccgaatgcagatgctaccagt
EcDel1-HA7-R	Primers for amplifying the HA1 of GeTha-EcDel1.	cgaccttcgtaatcgaacac
EcDel1-HA7-F	Primers for amplifying the HA1 of GeTha-EcDel1.	ggaaatgctcgaagagccggatgtgagtgagcgtttc
EcDel1sgRNA1-F	Forward primer for cas9 gRNA insertion	TAGTggcagcatccctactaaata
EcDel1sgRNA1-R	Reverse primer for cas9 gRNA insertion	AAACtatttagtagggatgctgcc
EcDel1sgRNA4-F	Forward primer for cas9 gRNA insertion	TAGTccacgatacgtgttgattga
EcDel1sgRNA4-R	Reverse primer for cas9 gRNA insertion	AAACtcaatcaacacgtatcgtgg
EcDel1-HA1-FP-F	Forward flanking primer of HA1 designed for validation of the EcDel1 region deletion.	cgcgcatatcgatgaagatc
EcDel1-eHA2-FP-F	Forward flanking primer of eHA2 designed for validation of the EcDel1 region deletion.	tcggtctgccattgatcat
EcDel1-HA3-FP-F	Forward flanking primer of eHA3 designed for validation of the EcDel1 region deletion.	cgtggtcagtgttgtatttg
EcDel1-asnV-FP-F	Forward flanking primer of HA-asnV designed for validation of the EcDel1 region deletion.	gtcaggctaccaatatctac
EcDel1-HA4-FP-R	Reverse flanking primer of HA4 designed for validation of the EcDel1 region deletion.	cgcgaatatgcgaaacgag
EcDel1-eHA5-FP-F	Forward flanking primer of eHA5 designed for validation of the EcDel1 region deletion.	cagttccacatgcaacgtgtc
EcDel1-eHA5-FP-R	Reverse flanking primer of eHA5 designed for validation of the EcDel1 region deletion.	gtttccctgttgctcaactg
EcDel1-eHA6-FP-R	Reverse flanking primer of eHA6 designed for validation of the EcDel1 region deletion.	cgtcattgcaggttaatccg
EcDel1-HA7-FP-R	Reverse flanking primer of HA7 designed for validation of the EcDel1 region deletion.	gatggtcagaacttcgctgt
EcDel1-HA4-FP-F	Forward flanking primer of HA4 designed for validation of the EcDel1 region deletion.	tgatgttcgtgatgtgactg
EcDel1-asnW-FP-R	Reverse flanking primer of HA-asnW designed for validation of the EcDel1 region deletion.	gttatgtgctgggaatcatgc
EcDel1-eHA6-FP-F	Forward flanking primer of eHA6 designed for validation of the EcDel1 region deletion.	tttcacctggccgatgagat
EcDel1-IP1-F	Forward internal primer designed for validation of the EcDel1 region deletion.	gctgatgaccgtacgcaaat
EcDel1-IP1-R	Reverse internal primer designed for validation of the EcDel1 region deletion.	cgggcgagaattaactcatc
EcDel1-IP2-F	Forward internal primer designed for validation of the EcDel1 region deletion.	tactggcaaccgctattagc
EcDel1-IP2-R	Reverse internal primer designed for validation of the EcDel1 region deletion.	gacaattaacggctcgctca
EcDel2-HA1-F	Primers for amplifying the HA1 of GeTha-EcDel2.	cgcaatctgttgctgtgccagttc
EcDel2-HA1-R	Primers for amplifying the HA1 of GeTha-EcDel2.	gagcaaggacttacagaggttattaccactgaagcgccc
EcDel2-HA2-F	Primers for amplifying the HA2 of GeTha-EcDel2.	gggcgcttcagtggtaataacctctgtaagtccttgctct
EcDel2-HA2-R	Primers for amplifying the HA2 of GeTha-EcDel2.	agttccatgttgcctgtaccggttagttgtcgtgctcaac
EcDel2-HA3-F	Primers for amplifying the HA3 of GeTha-EcDel2.	gttgagcacgacaactaaccggtacaggcaacatggaact
EcDel2-HA3-R	Primers for amplifying the HA3 of GeTha-EcDel2.	acggcgtcagtaacactttgggtcttggtcattgccagtt
EcDel2-HA4-F	Primers for amplifying the HA4 of GeTha-EcDel2.	aactggcaatgaccaagacccaaagtgttactgacgccgt
EcDel2-HA4-R	Primers for amplifying the HA4 of GeTha-EcDel2.	cctccagtttatgcgctttcgataacgcgcgttttgtcgg
EcDel2-eHA5-R	Primers for amplifying the eHA5 of GeTha-EcDel2.	ccgacaaaacgcgcgttatcgaaagcgcataaactggagg
EcDel2-eHA5-F	Primers for amplifying the eHA5 of GeTha-EcDel2.	cgttatgtcgtgaggtatgggaaagcgcataaactggag
EcDel2-eHA6-R	Primers for amplifying the eHA6 of GeTha-EcDel2.	ggcatcatgtgtcgagaaggtacaagacgtatcgcctg
EcDel2-eHA6-F	Primers for amplifying the eHA6 of GeTha-EcDel2.	gcggttccgattgtaatcccaccgcgctgagaatcaat
EcDel2-HA7-R	Primers for amplifying the HA7 of GeTha-EcDel2.	cttaaacagcagcaggatgcggatc
EcDel2-HA7-F	Primers for amplifying the HA7 of GeTha-EcDel2.	caggcgatacgtcttgtaccttctcgacacatgatgcc
EcDel2-HA1-FP-F	Forward flanking primer of HA1 designed for validation of the EcDel2 region deletion.	ctatcgacaacggtatgcag
EcDel2-HA2-FP-F	Forward flanking primer of HA2 designed for validation of the EcDel2 region deletion.	tgattgacttgatgaccgcc
EcDel2-HA3-FP-F	Forward flanking primer of HA3 designed for validation of the EcDel2 region deletion.	cattatcgcgacggcgcttat
EcDel2-HA4-FP-F	Forward flanking primer of HA4 designed for validation of the EcDel2 region deletion.	caatgggtagcggcaaactgt
EcDel2-eHA5-FP-F	Forward flanking primer of eHA2 designed for validation of the EcDel2 region deletion.	gaagatacgcgtatgtcgct
EcDel2-eHA6-FP-R	Reverse flanking primer of eHA3 designed for validation of the EcDel2 region deletion.	gatagtgcaacaatgtcggc
EcDel2-HA7-FP-R	Reverse flanking primer of HA4 designed for validation of the EcDel2 region deletion.	cgataatcgccagcatactg
EcDel2sgRNA3-F	Forward primer for cas9 gRNA insertion	TAGTgccaacagttcaaactgacc
EcDel2sgRNA3-R	Reverse primer for cas9 gRNA insertion	AAACggtcagtttgaactgttggc
EcDe2-IP1-F	Forward internal primer designed for validation of the EcDel2 region deletion.	gaacaatttgaccgcctgag
EcDe2-IP1-R	Reverse internal primer designed for validation of the EcDel2 region deletion.	cacatccagtcccaaacgtt
Ec17sgRNA-F	Forward primer for cas9 gRNA insertion	TAGTgtcgcaattgggattgtgat
Ec17sgRNA-R	Reverse primer for cas9 gRNA insertion	AAACatcacaatcccaattgcgac
Ec17HA1-FP-F	Forward flanking primer of HA1 designed for validation of the Ec17 region deletion by RT50/RT100/RT200/RT500.	gtgaatgaagcacgcatacc
Ec17HA2-FP-F	Forward flanking primer of HA2 designed for validation of the Ec17 region deletion by RT50/RT100/RT200/RT500.	gaccaatcattggcgcttgt
Ec17-HA3-FP50-R	Reverse flanking primer of HA3 designed for validation of the Ec17 region deletion by RT50.	gagcacttgctgtagctgat
Ec17-HA4-FP50-R	Reverse flanking primer of HA4 designed for validation of the Ec17 region deletion by RT50.	gttttcgctgtcatcgcagg
Ec17-HA5-FP50-R	Reverse flanking primer of HA5 designed for validation of the Ec17 region deletion by RT50.	ttttacagccacctggagagt
Ec17-HA3-100FP-R	Reverse flanking primer of HA3 designed for validation of the Ec17 region deletion by RT100.	tttggtggtgagttgcccac
Ec17-HA3-200FP-R	Reverse flanking primer of HA3 designed for validation of the Ec17 region deletion by RT200.	ggcataggcataaacggtgt
Ec17-HA3-500FP-R	Reverse flanking primer of HA3 designed for validation of the Ec17 region deletion by RT500.	tagctgtcggtaagctggagt
Ec17-HA4-100FP-R	Reverse flanking primer of HA4 designed for validation of the Ec17 region deletion by RT100.	cacaaactggcgtatcagct
Ec17-HA4-200FP-R	Reverse flanking primer of HA4 designed for validation of the Ec17 region deletion by RT200.	cctcgactttgccgagcaaat
Ec17-HA4-500FP-R	Reverse flanking primer of HA4 designed for validation of the Ec17 region deletion by RT500.	gcttgctacgcatgtcacat
Ec17-HA5-100FP-R	Reverse flanking primer of HA5 designed for validation of the Ec17 region deletion by RT100.	cagtcaataatgaccgagctc
Ec17-HA5-200FP-R	Reverse flanking primer of HA5 designed for validation of the Ec17 region deletion by RT200.	gttgatcatcttggcgcgtt
Ec17-HA5-500FP-R	Reverse flanking primer of HA5 designed for validation of the Ec17 region deletion by RT500.	caggatgaattacgggcgat
Ec17-HA6-FP-R	Reverse flanking primer of HA6 designed for validation of the Ec17 region deletion by RT50/RT100/RT200/RT500.	ttcgactgcacatccacaac
Ec17-HA1-F	Primers for amplifying the HA1 of RT200/RT500.	gaactgtctaatgcgtagacc
Ec17-HA1-200-R	Primers for amplifying the HA1 of RT200.	ctggctggttaatgacggtgagtttgtcaatgcagcgt
Ec17-HA2-200-F	Primers for amplifying the HA2 of RT200.	gcattgacaaactcacgtcattaaccagccagacaac
Ec17-HA2-200-R	Primers for amplifying the HA2 of RT200.	gattagcgttttgttctgccgaaagttgtatcgactg
Ec17-HA3-200-F	Primers for amplifying the HA3 of RT200.	gatacaactttcggcagaacaaaacgctaatcgccgc
Ec17-HA3-200-R	Primers for amplifying the HA3 of RT200.	caacggtaactggcatttggtggtgagttgcccac
Ec17-HA4-200-F	Primers for amplifying the HA4 of RT200.	gcaactcaccaccaaatgccagttaccgttgctgat
Ec17-HA4-200-R	Primers for amplifying the HA4 of RT200.	catcccgaatgataccacaaactggcgtatcagct
Ec17-HA5-200-F	Primers for amplifying the HA5 of RT200.	gatacgccagtttgtggtatcattcgggatgctcgt
Ec17-HA5-200-R	Primers for amplifying the HA5 of RT200.	gaacatcgccgaaagtgacagtcaataatgaccgagctc
Ec17-HA6-200-F	Primers for amplifying the HA6 of RT200.	cggtcattattgactgtcactttcggcgatgttcagc
Ec17-HA6-R	Primers for amplifying the HA6 of RT200/RT500.	gatggcaaggcggtatcaat
Ec17-HA1-500-R	Primers for amplifying the HA1 of RT500.	ctggctggttaatgactacgccgtggttattcgcat
Ec17-HA2-500-F	Primers for amplifying the HA2 of RT500.	gaataaccacggcgtagtcattaaccagccagacaac
Ec17-HA2-500-R	Primers for amplifying the HA2 of RT500.	gattagcgttttgttccgctggctggatattcctct
Ec17-HA3-500-F	Primers for amplifying the HA3 of RT500.	gaatatccagccagcggaacaaaacgctaatcgccgc
Ec17-HA3-500-R	Primers for amplifying the HA3 of RT500.	caacggtaactggcaccaccgcctgttcactgaat
Ec17-HA4-500-F	Primers for amplifying the HA4 of RT500.	gtgaacaggcggtggtgccagttaccgttgctgat
Ec17-HA4-500-R	Primers for amplifying the HA4 of RT500.	catcccgaatgatacgatcgcacaccacactggtt
Ec17-HA5-500-F	Primers for amplifying the HA5 of RT500.	gtgtggtgtgcgatcgtatcattcgggatgctcgt
Ec17-HA5-500-R	Primers for amplifying the HA5 of RT500.	ctgcagcactcaaccttcatgccgaactggtcagac
Ec17-HA6-500-F	Primers for amplifying the HA6 of RT500.	gaccagttcggcatgaaggttgagtgctgcagtaatgt
Ec17-IP-F	Forward internal primer designed for validation of the Ec17region deletion.	tgtcagttgccacagtatgc
Ec17-IP-R	Reverse internal primer designed for validation of the Ec17 region deletion.	cttcacgtttatcgagactgg
p46cpf1-TetR-F	Forward primer for cloning the tetR/tetA promoter fragment from the p46cpf1 plasmid	tataaacgcagaaaggcccacccgaaggtgagccagtgtgattaagacccactttcacat
p46cpf1-TetR-R	Reverse primer for cloning the tetR/tetA promoter fragment from the p46cpf1 plasmid	gcctattgagtatttcttatccattttttctcgagcctttctcctc
pEcCas-F	Forward primer for the linearization of the pEcCas plasmid backbone	gaggagaaaggctcgagaaaaaatggataagaaatactcaataggc
pEcCas-R	Reverse primer for the linearization of the pEcCas plasmid backbone	tcacactggctcaccttcgggtgggcctttctgcgtttatagctgcagggaaagccacgtt
Ec17-50RT	The synthesis sequence of RT50	gaactgtctaatgcgtagaccggaaaaggcgttcacgccgcatccggccagtcattaaccagccagacaacgcaaaggcttttttatttgccgcaggtttgaacaaaacgctaatcgccgcagctgtggcagggatagttttactcgctttgccagttaccgttgctgattttgtcgcgaattaacgcgtcgcgggtggcgtatcattcgggatgctcgtaggcgtgcccattaaccgaaggaaaggcggtttatggcctttctgcccgcggcctggcaattgataccgccttgccatcg
Ec17-100RT	The synthesis sequence of RT100	gaactgtctaatgcgtagaccggaaaaggcgttcacgccgcatccggccactttcagttttactctttctcggagtaactataaccgtaatagttatagccgtaactgtaagcggtgcgtcattaaccagccagacaacgcaaaggcttttttatttgccgcaggtttttgcagtgaaaaggtcaatgttgaggctaccggacatgactctacgcaagtcatacagccggtagaacaaaacgctaatcgccgcagctgtggcagggatagttttactcgcttcaaacgctcaggcacaaaccgtaccggaaggctatcagctacagcaagtgctctgccagttaccgttgctgattttgtcgcgaattaacgcgtcgcgggtggctttgtcgggaatac…
NTgRNA-F	Forward primer for constructing pEc-NTgRNA	actacaagacacgtgctgaagttttagagctagaaatagc
NTgRNA-R	Reverse primer for constructing pEc-NTgRNA	ttcagcacgtgtcttgtagtactagtattatacctaggac

## Sheet: plasmid
Plasmids	Description	Source	Figures
pSeRP	A Sulfolobus-E.coli shuttle vector carrying an mini-CRISPR-array and a pyrEF selection marker.	1
pGE-gS1	pSeRP vector containing a mini-CRISPR-array targeting gS1 region and a repair template (L-arm, and R-arm) flanking the gS1.	This study	Fig. 1c, Supplementary Fig. 2b,2d
pGE-gS2	pSeRP vector containing a mini-CRISPR-array targeting gS2 region and a repair template (L-arm, and R-arm) flanking the gS2.	This study	Fig. 1c, Supplementary Fig. 2b,2d
pGE-gS3	pSeRP vector containing a mini-CRISPR-array targeting gS3 region and a repair template (L-arm, and R-arm) flanking the gS3.	This study	Fig. 1c, Supplementary Fig. 2b,2d
pGE-gS4	pSeRP vector containing a mini-CRISPR-array targeting gS4 region and a repair template (L-arm, and R-arm) flanking the gS4.	This study	Fig. 1c, Supplementary Fig. 2b,2d
pGE-gS5	pSeRP vector containing a mini-CRISPR-array targeting gS5 region and a repair template (L-arm, and R-arm) flanking the gS5.	This study	Fig. 1c, Supplementary Fig. 2b,2d
pGE-gS6	pSeRP vector containing a mini-CRISPR-array targeting gS6 region and a repair template (L-arm, and R-arm) flanking the gS6.	This study	Fig. 1c, Supplementary Fig. 2b,2d
pCRISPR-gS1	pSeRP vector containing a mini-CRISPR-array targeting gS1 region.	This study	Fig. 1c
pCRISPR-gS2	pSeRP vector containing a mini-CRISPR-array targeting gS2 region.	This study	Fig. 1c
pCRISPR-gS3	pSeRP vector containing a mini-CRISPR-array targeting gS3 region.	This study	Fig. 1c
pCRISPR-gS4	pSeRP vector containing a mini-CRISPR-array targeting gS4 region.	This study	Fig. 1c
pCRISPR-gS5	pSeRP vector containing a mini-CRISPR-array targeting gS5 region.	This study	Fig. 1c
pCRISPR-gS6	pSeRP vector containing a mini-CRISPR-array targeting gS6 region.	This study	Fig. 1c
pGE-gS2-1	pSeRP vector containing a mini-CRISPR-array targeting gS2-1 region and a repair template (L-arm, and R-arm) flanking the gS2-1.	This study	Supplementary Fig. 2c
pGE-gS2-2	pSeRP vector containing a mini-CRISPR-array targeting gS2-2 region and a repair template (L-arm, and R-arm) flanking the gS2-2.	This study	Supplementary Fig. 2c
pGE-gS2-3	pSeRP vector containing a mini-CRISPR-array targeting gS2-3 region and a repair template (L-arm, and R-arm) flanking the gS2-3.	This study	Supplementary Fig. 2c
pGT-gS1-S1	pSeRP vector containing a mini-CRISPR-array with S1 spacer targeting gS1 region and a tandem multi-HAs covering the gS1.	This study	Supplementary Fig. 3c
pGT-gS1-S2	pSeRP vector containing a mini-CRISPR-array with S2 spacer targeting gS1 region and a tandem multi-HAs covering the gS1.	This study	Fig. 2a
pGE-gS1-S2a	pSeRP vector containing a mini-CRISPR-array with S2 spacer targeting gS1-sR23 region and a repair template (L-arm, and R-arm) flanking the gS1-sR23.	This study	Supplementary Fig. 3b
pGE-gS1-S2c	pSeRP vector containing a mini-CRISPR-array with S2 spacer targeting gS1-sR3 region and a repair template (L-arm, and R-arm) flanking the gS1-sR3.	This study	Supplementary Fig. 3b
pGE-gS1-S2b	pSeRP vector containing a mini-CRISPR-array with S2 spacer targeting gS1-sR34 region and a repair template (L-arm, and R-arm) flanking the gS1-sR34.	This study	Supplementary Fig. 3b
pGE-gS1-S2d	pSeRP vector containing a mini-CRISPR-array with S2 spacer targeting gS1-sR234 region and a repair template (L-arm, and R-arm) flanking the gS1-sR234.	This study	Supplementary Fig. 3b
pGT-gS3-S1	pSeRP vector containing a mini-CRISPR-array with S1 spacer targeting gS3 region and a tandem multi-HAs covering the gS3.	This study	Fig. 2c
pGT-gS3-S2	pSeRP vector containing a mini-CRISPR-array with S2 spacer targeting gS3 region and a tandem multi-HAs covering the gS3.	This study	Supplementary Fig. 3e
pGT-gS3-S3	pSeRP vector containing a mini-CRISPR-array with S3 spacer targeting gS3 region and a tandem multi-HAs covering the gS3.	This study	Fig. 2d
pGT-gS1-sR2-4	pSeRP vector containing a mini-CRISPR-array with S1 spacer targeting gS1-sR2-4 region and a tandem multi-HA array containing two gene (eHA2 and eHA3) and two short homology arms HA2/HA5	This study	Fig. 3b
pGT-gS1-sR2-4-eHA2	pSeRP vector containing a mini-CRISPR-array with S1 spacer targeting gS1-sR2-4 region and a tandem multi-HA array containing one gene (eHA2) and two short homology arms HA2/HA5	This study	Supplementary Fig. 4a
pGT-gS1-sR2-4-eHA3	pSeRP vector containing a mini-CRISPR-array with S1 spacer targeting gS1-sR2-4 region and a tandem multi-HA array containing one gene (eHA3) and two short homology arms HA2/HA5	This study	Supplementary Fig. 4b
pGT-gS3-eHAa	pSeRP vector containing a mini-CRISPR-array with S1 spacer targeting gS3 region and a tandem multi-HA array containing two gene (eHAa and eHAd) and four short homology arms HA1/HA5/HAc/HA9.	This study	Fig. 3c
pGT-gS3-eHAb	pSeRP vector containing a mini-CRISPR-array with S1 spacer targeting gS3 region and a tandem multi-HA array containing two gene (eHAb and eHAd) and four short homology arms HA1/HA5/HAc/HA9.	This study	Fig. 3c
pGT-gSⅡ-S1	pSeRP vector containing a mini-CRISPR-array with S1 spacer targeting gSⅡ region and a tandem multi-HAs covering the gSⅡ.	This study	Fig. 3d
pGT-gSⅡ-S2	pSeRP vector containing a mini-CRISPR-array with S2 spacer targeting gSⅡ region and a tandem multi-HAs covering the gSⅡ.	This study	Fig. 3d
pGT-gSⅣ-S1	pSeRP vector containing a mini-CRISPR-array with S1 spacer targeting gSⅣ region and a tandem multi-HAs covering the gSⅣ.	This study	Fig. 3d
pGT-gSⅣ-S2	pSeRP vector containing a mini-CRISPR-array with S2 spacer targeting gSⅣ region and a tandem multi-HAs covering the gSⅣ.	This study	Fig. 3d
pGT-gSⅣ-S3	pSeRP vector containing a mini-CRISPR-array with S3 spacer targeting gSⅣ region and a tandem multi-HAs covering the gSⅣ.	This study	Fig. 3d
pGT-gSⅦ-S1	pSeRP vector containing a mini-CRISPR-array with S1 spacer targeting gSⅦ region and a tandem multi-HAs covering the gSⅦ.	This study	Fig. 3d
pGT-gSⅦ-S2	pSeRP vector containing a mini-CRISPR-array with S2 spacer targeting gSⅦ region and a tandem multi-HAs covering the gSⅦ.	This study	Fig. 3d
pGT-gSⅧ-S1	pSeRP vector containing a mini-CRISPR-array with S1 spacer targeting gSⅧ region and a tandem multi-HAs covering the gSⅧ.	This study	Fig. 3d
pGT-gSⅧ-S2	pSeRP vector containing a mini-CRISPR-array with S2 spacer targeting gSⅧ region and a tandem multi-HAs covering the gSⅧ.	This study	Fig. 3d
pJOE8999		2
pJOE-bsDel1g1	pJOE8999 vector containing the bsDel1g1 targeting bsDel1 region.	This study	Fig. 4c, Supplementary Fig. 5a
pJOE-bsDel1g2	pJOE8999 vector containing the bsDel1g2 targeting bsDel1 region.	This study	Supplementary Fig. 5a
pJOE-bsDel1g3	pJOE8999 vector containing the bsDel1g3 targeting bsDel1 region.	This study	Supplementary Fig. 5a
pJOE-bsDel2g1	pJOE8999 vector containing the bsDel2g1 targeting bsDel2 region.	This study	Supplementary Fig. 5a
pJOE-bsDel2g2	pJOE8999 vector containing the bsDel2g2 targeting bsDel2 region.	This study	Supplementary Fig. 5a
pJOE-bsDel2g3	pJOE8999 vector containing the bsDel2g3 targeting bsDel2 region.	This study	Fig. 4c, Supplementary Fig. 5a
pGT-bsDel1-g1	pJOE8999 vector containing the bsDel1g1 targeting bsDel1 region and a tandem multi-HAs RT-bsDel1 covering the bsDel1.	This study	Fig. 4c, 4d
pGT-bsDel2-g3	pJOE8999 vector containing the bsDel2g3 targeting bsDel2 region and a tandem multi-HAs RT-bsDel2 covering the bsDel2.	This study	Fig. 4c, Supplementary Fig. 5b
pGT-bsDel2-g1	pJOE8999 vector containing the bsDel2g1 targeting bsDel2 region and a tandem multi-HAs RT-bsDel2 covering the bsDel2.	This study	Supplementary Fig. 5c
pGT-bsDel2(bsaA)-g3	pJOE8999 vector containing the bsDel2g3 targeting bsDel2 region and a tandem multi-HAs RT-bsDel2(bsaA) covering the bsDel2.	This study	Fig. 4c, 4e
pEcgRNA		3
pEcCas		3
pEc-Ptet-cas	The constitutive promoter within the Cas9 expression cassette of the pEcCas plasmid was substituted with a tetracycline-inducible promoter.	This study
pEcgRNA-Ec17	pEcgRNA vector containing the Ec17gRNA targeting Ec17 region.	This study	Supplementary Fig. 6c, 6d, 6e
pEcDel1-g1	pEcgRNA vector containing the EcDel1sg1 targeting EcDel1 region.	This study	Fig. 5c, Supplementary Fig. 6f
pEcDel1-g4	pEcgRNA vector containing the EcDel1sg4 targeting EcDel1 region.	This study	Supplementary Fig. 6g
pEcDel2-g3	pEcgRNA vector containing the EcDel2sg3 targeting EcDel2 region.	This study	Fig. 5d
1	Li, Y. et al. Harnessing Type I and Type III CRISPR-Cas systems for genome editing. Nucleic Acids Research 44, e34 (2016).
2	Altenbuchner, J. & Müller, V. Editing of the Bacillus subtilis Genome by the CRISPR-Cas9 System. Applied and Environmental Microbiology 82, 5421-5427 (2016).
3	Li, Q.i. et al. A modified pCas/pTargetF system for CRISPR-Cas9-assisted genome editing in Escherichia coli. Acta Biochimica et Biophysica Sinica 53, 620-627 (2021).

## Sheet: strain
Strains	Description	Source (Reference)
E233S	ΔpyrEFΔlacS	1
ΔgS4	ΔpyrEF,contains the deletion of gS4 region	This study
gS1-ΔsR23	ΔpyrEF, ΔgS4, contains the deletion of gS1-sR23 subregion	This study
gS1-ΔsR34	ΔpyrEF, ΔgS4, contains the deletion of gS1-sR34 subregion	This study
gS1-ΔsR3	ΔpyrEF, ΔgS4, contains the deletion of gS1-sR3 subregion	This study
gS3-ΔsR1	ΔpyrEF, ΔgS4, contains the deletion of gS3-sR1 subregion
gS3-ΔsR12	ΔpyrEF, ΔgS4, contains the deletion of gS3-sR12 subregion
gS3-ΔsR1-3	ΔpyrEF, ΔgS4, contains the deletion of gS3-sR1-3 subregion
gS3-ΔsR1-4	ΔpyrEF, ΔgS4, contains the deletion of gS3-sR1-4 subregion
Escherichia coli MG1655		2
Bacillus subtilis 168		3
1 Deng, L., Zhu, H., Chen, Z., Liang, Y. X. & She, Q. Unmarked gene deletion and host-vector system for the hyperthermophilic crenarchaeon Sulfolobus islandicus. Extremophiles 13, 735-746, doi:10.1007/s00792-009-0254-2 (2009).
2 Blattner FR, Plunkett G 3rd, Bloch CA, Perna NT, Burland V, Riley M, Collado-Vides J, Glasner JD, Rode CK, Mayhew GF, Gregor J, Davis NW, Kirkpatrick HA, Goeden MA, Rose DJ, Mau B, Shao Y. The complete genome sequence of Escherichia coli K-12. Science. 1997 Sep 5;277(5331):1453-62. doi: 10.1126/science.277.5331.1453. PMID: 9278503.
3 Kunst, F., Ogasawara, N., Moszer, I. et al. The complete genome sequence of the Gram-positive bacterium Bacillus subtilis. Nature 390, 249–256 (1997). https://doi.org/10.1038/36786
